# Supplementary material for: Deciphering the Genetic Architecture of Cooked Rice Texture
Source: Front Plant Sci. 2018 Oct 2;9:1405. doi: 10.3389/fpls.2018.01405 (PMC6176215; doi:10.3389/fpls.2018.01405)
Supplement: Supplementary file 1 [file Table_1.XLSX]

## Sheet: Sheet1
							Deciphering the Genetic Architecture of Cooked Rice Texture
							Gopal Misra1, Saurabh Badoni1, Cyril John Domingo1, Rosa Paula O. Cuevas1, Cindy Llorente1, Edwige Gaby Nkouaya Mbanjo1, Nese Sreenivasulu1*
			1 International Rice Research Institute, DAPO Box 7777, Metro Manila, 1301, Philippines.
	* Correspondence:
	Dr. Nese Sreenivasulu
	n.sreenivasulu@irri.org

## Sheet: Table S1
Table S1: Summary of the QTNs detected using four multi-locus methods
	FASTmrEMMA	Chromosomes	ISIS_EM-BLASSO	Chromosomes	mrMLM	Chromosomes	pLARmEB	Chromosomes
AC	13	1,2,3,4,5,6,8,11,12	10	1,4,5,6,9,11	15	1,2,3,4,5,6,11,12	26	1,2,3,4,5,6,7,8,10,11,12
Adhesiveness	8	1,5,6,10,11	7	1,5,6,9,11	19	1,3,4,5,6,7,9,10,12	25	1,2,4,5,6,7,8,9,10,11,12
Cohesiveness	1	10	7	1,4,9,10,12	0	NA	17	1,2,3,4,5,6,7,10,11,12
hardness	6	2,3,8,12	13	2,3,4,5,7,8,9,10,11,12	12	1,2,4,5,6,8,9,10,12	17	1,2,5,7,8,9,10,11,12
Springness	1	1	20	1,3,4,5,6,7,9,12	2	2,12	5	1,5,7,12
Total QTNs	29		57		48		90
Colocalisation	AC/ADH	1,6	COH/SPR	12	NA	NA	AC/ADH; HRD/SPR	4, 7

## Sheet: Table S2
Table S2: A complete set of 224 SNPs associated with texture-related traits identified using four multi-locus methods
SNP details			Multi locus association details					Single locus details		Gene details
SNP_ID	Chr	LOD	r2 (%)	Trait	Method	Beta	-log10 (p)	Gene	Region	Nucleotide change	Amino acid change	Gene start	Gene End	MapMan annotation	SWISSPROT	NR	Sorghum	Arabidopsis	Brachypodium	Maize	BRENDA	KINASES	Transcription_Factor	Transporter	Phosphatase	ARAMEMNON_hits
snp_01_1608368	1	3.205	7.1188	cohesiveness	ISIS_EM-BLASSO	-0.580285	3.20274	LOC_Os01g03830	upstream_gene_variant	c.-616G>A		1608984	1617905	'30.2.17'_'signalling.receptor_kinases.DUF_26'	6e-171_sp|P10978|POLX_TOBAC_Retrovirus-related_Pol_polyprotein_from_	0.0_gi|28269414|gb|AAO37957.1|_putative_gag-pol_polyprotein_[Oryza_	Sb10g020018_similar_to_OSJNBa0059D20.8_protein_3e-06	AT4G23160.1_Symbols:_CRK8_cysteine-rich_RLK_(RECEPTOR-like_protein_kinase)_8_4:12129485-12134086_FORWARD_LENGTH=1262_2e-110	Bradi1g58725_No_Description_present_0.0	GRMZM2G141447_Opie2_pol_Fragment__0.0	G7IRQ3_betagalactosidase_EC_3_2_1_23_Medicago_truncatula_TrEMBL_0.0	No_Hits	No_Hits	No_Hits	No_Hits	No_Hits
snp_01_2403571	1	3.4921	2.3246	springiness	ISIS_EM-BLASSO	-0.405698	3.16589	LOC_Os01g05130	synonymous_variant	c.69A>G	p.Ala23Ala	2403270	2405982	'35.2'_'not_assigned.unknown'	No_Hits	6e-143_gi|115434494|ref|NP_001042005.1|_Os01g0144600_[Oryza_sativa_Japonica_	Sb03g006240_similar_to_Putative_uncharacterized_protein_P0024G09.35_2e-90	AT5G59460.1_Symbols:_scarecrow-like_transcription_factor_11_(SCL11)_5:23976968-23978291_REVERSE_LENGTH=172_2e-26	Bradi2g02990_No_Description_present_4e-96	GRMZM2G079625_hypothetical_protein_LOC100277744__9e-79	No_Hits	No_Hits	No_Hits	No_Hits	No_Hits	No_Hits
snp_01_3464018	1	3.3787	0.7577	springiness	pLARmEB	-0.31638	3.93221	LOC_Os01g07330	5_prime_UTR_premature_start_codon_gain_variant	c.-187A>G		3456200	3464954	'35.2'_'not_assigned.unknown'	No_Hits	0.0_gi|222617801|gb|EEE53933.1|_hypothetical_protein_OsJ_00517_[Oryza_	Sb03g004723_similar_to_Os01g0167700_protein_1e-67	AT2G30480.2_Symbols:_unknown_protein;_Has_35333_Blast_hits_to_34131_proteins_in_2444_species:_Archae_-_798;_Bacteria_-_22429;_Metazoa_-_974;_Fungi_-_991;_Plants_-_531;_Viruses_-_0;_Other_Eukaryotes_-_9610_(source:_NCBI_BLink)._2:12988568-12992279_REVERSE_LENGTH=566_2e-06	Bradi2g04150_No_Description_present_7e-44	GRMZM2G587368_No_Description_present_0.0	No_Hits	No_Hits	No_Hits	No_Hits	No_Hits	No_Hits
snp_01_3464018	1	4.6345	4.0358	springiness	FASTmrEMMA	-0.31638	3.93221	LOC_Os01g07330	5_prime_UTR_premature_start_codon_gain_variant	c.-187A>G		3456200	3464954	'35.2'_'not_assigned.unknown'	No_Hits	0.0_gi|222617801|gb|EEE53933.1|_hypothetical_protein_OsJ_00517_[Oryza_	Sb03g004723_similar_to_Os01g0167700_protein_1e-67	AT2G30480.2_Symbols:_unknown_protein;_Has_35333_Blast_hits_to_34131_proteins_in_2444_species:_Archae_-_798;_Bacteria_-_22429;_Metazoa_-_974;_Fungi_-_991;_Plants_-_531;_Viruses_-_0;_Other_Eukaryotes_-_9610_(source:_NCBI_BLink)._2:12988568-12992279_REVERSE_LENGTH=566_2e-06	Bradi2g04150_No_Description_present_7e-44	GRMZM2G587368_No_Description_present_0.0	No_Hits	No_Hits	No_Hits	No_Hits	No_Hits	No_Hits
snp_01_4991874	1	3.5126	0.7585	ac	ISIS_EM-BLASSO	0.330781	2.81852	LOC_Os01g09680	upstream_gene_variant	c.-3673C>A		4987704	4988201	'35.2'_'not_assigned.unknown'	No_Hits	7e-102_gi|55773682|dbj|BAD72240.1|_hypothetical_protein_[Oryza_sativa_	No_Hits	No_Hits	No_Hits	No_Hits	No_Hits	No_Hits	No_Hits	No_Hits	No_Hits	No_Hits
snp_01_4991874	1	5.9824	2.5281	adhesiveness	FASTmrEMMA	-0.245217	1.68078	LOC_Os01g09680	upstream_gene_variant	c.-3673C>A		4987704	4988201	'35.2'_'not_assigned.unknown'	No_Hits	7e-102_gi|55773682|dbj|BAD72240.1|_hypothetical_protein_[Oryza_sativa_	No_Hits	No_Hits	No_Hits	No_Hits	No_Hits	No_Hits	No_Hits	No_Hits	No_Hits	No_Hits
snp_01_4991874	1	10.2946	2.429	ac	FASTmrEMMA	0.330781	2.81852	LOC_Os01g09680	upstream_gene_variant	c.-3673C>A		4987704	4988201	'35.2'_'not_assigned.unknown'	No_Hits	7e-102_gi|55773682|dbj|BAD72240.1|_hypothetical_protein_[Oryza_sativa_	No_Hits	No_Hits	No_Hits	No_Hits	No_Hits	No_Hits	No_Hits	No_Hits	No_Hits	No_Hits
snp_01_10014553	1	4.5029	0.3279	adhesiveness	pLARmEB	-0.607775	4.49222	LOC_Os01g17402	splice_region_variant&intron_variant	c.212-4G>A		10011875	10015464	'31.3'_'cell.cycle'	0.0_sp|Q0JNK6|CCB13_ORYSJ_Cyclin-B1-3_OS=Oryza_sativa_subsp._japonica_	0.0_gi|147743061|sp|Q0JNK6.2|CCB13_ORYSJ_RecName:_Full=Cyclin-B1-3;_	Sb03g011440_similar_to_Cyclin_type_B-like_1e-173	AT5G06150.1_Symbols:_CYC1BAT,_CYCB1;2_Cyclin_family_protein_5:1859542-1861570_REVERSE_LENGTH=445_3e-106	Bradi2g10890_CYCLIN;AliasBdCYCB1_0.0	GRMZM2G005619_LOC542345__7e-169	G0QZ51_H+transporting_twosector_ATPase_EC_3_6_3_14_Ichthyophthirius_multifiliis_(strain_G5)_TrEMBL_1e-34	No_Hits	No_Hits	No_Hits	No_Hits	No_Hits
snp_01_10014553	1	5.3582	3.9625	adhesiveness	ISIS_EM-BLASSO	-0.607775	4.49222	LOC_Os01g17402	splice_region_variant&intron_variant	c.212-4G>A		10011875	10015464	'31.3'_'cell.cycle'	0.0_sp|Q0JNK6|CCB13_ORYSJ_Cyclin-B1-3_OS=Oryza_sativa_subsp._japonica_	0.0_gi|147743061|sp|Q0JNK6.2|CCB13_ORYSJ_RecName:_Full=Cyclin-B1-3;_	Sb03g011440_similar_to_Cyclin_type_B-like_1e-173	AT5G06150.1_Symbols:_CYC1BAT,_CYCB1;2_Cyclin_family_protein_5:1859542-1861570_REVERSE_LENGTH=445_3e-106	Bradi2g10890_CYCLIN;AliasBdCYCB1_0.0	GRMZM2G005619_LOC542345__7e-169	G0QZ51_H+transporting_twosector_ATPase_EC_3_6_3_14_Ichthyophthirius_multifiliis_(strain_G5)_TrEMBL_1e-34	No_Hits	No_Hits	No_Hits	No_Hits	No_Hits
snp_01_10014553	1	7.9732	5.5496	adhesiveness	FASTmrEMMA	-0.607775	4.49222	LOC_Os01g17402	splice_region_variant&intron_variant	c.212-4G>A		10011875	10015464	'31.3'_'cell.cycle'	0.0_sp|Q0JNK6|CCB13_ORYSJ_Cyclin-B1-3_OS=Oryza_sativa_subsp._japonica_	0.0_gi|147743061|sp|Q0JNK6.2|CCB13_ORYSJ_RecName:_Full=Cyclin-B1-3;_	Sb03g011440_similar_to_Cyclin_type_B-like_1e-173	AT5G06150.1_Symbols:_CYC1BAT,_CYCB1;2_Cyclin_family_protein_5:1859542-1861570_REVERSE_LENGTH=445_3e-106	Bradi2g10890_CYCLIN;AliasBdCYCB1_0.0	GRMZM2G005619_LOC542345__7e-169	G0QZ51_H+transporting_twosector_ATPase_EC_3_6_3_14_Ichthyophthirius_multifiliis_(strain_G5)_TrEMBL_1e-34	No_Hits	No_Hits	No_Hits	No_Hits	No_Hits
snp_01_10014553	1	13.0873	6.5386	adhesiveness	mrMLM	-0.607775	4.49222	LOC_Os01g17402	splice_region_variant&intron_variant	c.212-4G>A		10011875	10015464	'31.3'_'cell.cycle'	0.0_sp|Q0JNK6|CCB13_ORYSJ_Cyclin-B1-3_OS=Oryza_sativa_subsp._japonica_	0.0_gi|147743061|sp|Q0JNK6.2|CCB13_ORYSJ_RecName:_Full=Cyclin-B1-3;_	Sb03g011440_similar_to_Cyclin_type_B-like_1e-173	AT5G06150.1_Symbols:_CYC1BAT,_CYCB1;2_Cyclin_family_protein_5:1859542-1861570_REVERSE_LENGTH=445_3e-106	Bradi2g10890_CYCLIN;AliasBdCYCB1_0.0	GRMZM2G005619_LOC542345__7e-169	G0QZ51_H+transporting_twosector_ATPase_EC_3_6_3_14_Ichthyophthirius_multifiliis_(strain_G5)_TrEMBL_1e-34	No_Hits	No_Hits	No_Hits	No_Hits	No_Hits
snp_01_11352320	1	9.9569	0.3547	cohesiveness	pLARmEB	-0.220024	1.27452	LOC_Os01g19970	intron_variant	c.263+1448G>C		11350507	11356863	'27.3.25'_'RNA.regulation_of_transcription.MYB_domain_transcription_factor_family'	2e-71_sp|P27898|MYBP_MAIZE_Myb-related_protein_P_OS=Zea_mays_GN=P_PE=2_	0.0_gi|12060532|dbj|BAB20661.1|_putative_R2R3_Myb_transcription_factor_	Sb03g012550_similar_to_R2R3_Myb_transcription_factor_MYB-IF35_6e-89	AT2G47460.1_Symbols:_MYB12,_ATMYB12,_PFG1_myb_domain_protein_12_2:19476438-19479242_FORWARD_LENGTH=371_3e-71	Bradi2g11676_No_Description_present_1e-113	GRMZM2G051256_R2R3_Myb_transcription_factor_MYB-IF35__7e-106	No_Hits	No_Hits	MYB_transcription_factor	No_Hits	No_Hits	No_Hits
snp_01_19518523	1	5.0155	1.4205	ac	mrMLM	-0.255326	3.2692	LOC_Os01g35254	synonymous_variant	c.2571T>C	p.Asp857Asp	19516756	19522490	'20.1'_'stress.biotic'	4e-70_sp|Q7XA42|RGA1_SOLBU_Putative_disease_resistance_protein_RGA1_	0.0_gi|297596947|ref|NP_001043262.2|_Os01g0536600_[Oryza_sativa_Japonica_	Sb05g001660_weakly_similar_to_Putative_rp3_protein_0.0	AT3G14470.1_Symbols:_NB-ARC_domain-containing_disease_resistance_protein_3:4857940-4861104_FORWARD_LENGTH=1054_1e-68	Bradi2g09480_NBS_LRR_6e-81	AC230011.2_FGP002_No_Description_present_0.0	B9RGC6_phosphoprotein_phosphatase_EC_3_1_3_16_Ricinus_communis_TrEMBL_7e-80	No_Hits	No_Hits	No_Hits	No_Hits	No_Hits
snp_01_22214922	1	3.1122	0.0538	adhesiveness	pLARmEB	-0.319915	2.48932	LOC_Os01g39420	upstream_gene_variant	c.-249C>T		22210819	22214673	'35.2'_'not_assigned.unknown'	No_Hits	0.0_gi|31432038|gb|AAP53730.1|_transposon_protein,_putative,_CACTA,_	Sb07g006480_Predicted_protein_3e-28	No_Hits	Bradi4g13087_No_Description_present_7e-32	GRMZM2G085122_No_Description_present_1e-42	Q10F92_rRNA_Nglycosylase_EC_3_2_2_22_Oryza_sativa_subsp__japonica_TrEMBL_1e-37	No_Hits	No_Hits	No_Hits	No_Hits	No_Hits
snp_01_22763075	1	5.1484	4.4286	hardness	mrMLM	-0.220769	1.43082	LOC_Os01g40330	upstream_gene_variant	c.-5792G>C		22767811	22772679	'35.1.42'_'not_assigned.no_ontology.proline_rich_family'	No_Hits	0.0_gi|115437972|ref|NP_001043426.1|_Os01g0585600_[Oryza_sativa_Japonica_	Sb03g026230_similar_to_Os01g0585600_protein_0.0	AT2G34670.2_Symbols:_Protein_of_unknown_function_(DUF630_and_DUF632)_2:14612741-14615231_REVERSE_LENGTH=694_4e-89	Bradi2g42060_No_Description_present_0.0	GRMZM2G142913_No_Description_present_0.0	No_Hits	No_Hits	No_Hits	No_Hits	No_Hits	No_Hits
snp_01_24528422	1	5.8042	1.2782	hardness	pLARmEB	0.275048	3.06432	LOC_Os01g43020-LOC_Os01g43030	intergenic_region	n.24528422G>C		NA	NA	NA	NA	NA	NA	NA	NA	NA	NA	NA	NA	NA	NA	NA
snp_01_24920124	1	6.2655	0.1738	ac	pLARmEB	0.280098	2.71092	LOC_Os01g43520	synonymous_variant	c.978G>T	p.Arg326Arg	24913480	24924014	'11.8.1.1'_'lipid_metabolism.'exotics'_(steroids	0.0_sp|Q0JL46|NCASE_ORYSJ_Neutral_ceramidase_OS=Oryza_sativa_subsp._	0.0_gi|115438677|ref|NP_001043618.1|_Os01g0624000_[Oryza_sativa_Japonica_	Sb03g028400_similar_to_Os01g0624000_protein_0.0	AT2G38010.1_Symbols:_Neutral/alkaline_non-lysosomal_ceramidase_2:15906862-15909867_FORWARD_LENGTH=757_0.0	Bradi2g44010_ceramidase_activity_(Blast2GO)_0.0	GRMZM2G180732_hypothetical_protein_LOC100279713__0.0	Q0JL46_ceramidase_EC_3_5_1_23_Oryza_sativa_subsp__japonica_SwissProt_0.0	No_Hits	No_Hits	No_Hits	No_Hits	No_Hits
snp_01_31230250	1	4.7804	1.408	ac	FASTmrEMMA	0.282262	1.723	LOC_Os01g54280	missense_variant	c.194C>T	p.Ala65Val	31230087	31230443	'35.2'_'not_assigned.unknown'	No_Hits	5e-76_gi|218189041|gb|EEC71468.1|_hypothetical_protein_OsI_03715_[Oryza_	Sb08g004640_Predicted_protein_1e-10	No_Hits	Bradi4g38100_No_Description_present_3e-18	GRMZM2G052991_No_Description_present_9e-06	No_Hits	No_Hits	No_Hits	No_Hits	No_Hits	No_Hits
snp_01_31665007	1	3.7619	1.6518	adhesiveness	FASTmrEMMA	-0.35661	2.84953	LOC_Os01g55070	upstream_gene_variant	c.-926C>T		31661724	31664293	'35.1.5'_'not_assigned.no_ontology.pentatricopeptide_(PPR)_repeat-containing_protein'	2e-150_sp|Q0WN01|PP286_ARATH_Pentatricopeptide_repeat-containing_protein_	0.0_gi|297720419|ref|NP_001172571.1|_Os01g0754701_[Oryza_sativa_Japonica_	Sb03g034905_similar_to_Os01g0754600_protein_0.0	AT3G58590.1_Symbols:_Pentatricopeptide_repeat_(PPR)_superfamily_protein_3:21666262-21668487_FORWARD_LENGTH=741_2e-151	Bradi2g50160_No_Description_present_0.0	GRMZM2G352234_No_Description_present_0.0	B9R7C6_glucan_1,4alphamaltotetraohydrolase_EC_3_2_1_60_Ricinus_communis_TrEMBL_6e-61	No_Hits	No_Hits	No_Hits	No_Hits	No_Hits
snp_01_31665007	1	8.1783	3.0448	adhesiveness	mrMLM	-0.35661	2.84953	LOC_Os01g55070	upstream_gene_variant	c.-926C>T		31661724	31664293	'35.1.5'_'not_assigned.no_ontology.pentatricopeptide_(PPR)_repeat-containing_protein'	2e-150_sp|Q0WN01|PP286_ARATH_Pentatricopeptide_repeat-containing_protein_	0.0_gi|297720419|ref|NP_001172571.1|_Os01g0754701_[Oryza_sativa_Japonica_	Sb03g034905_similar_to_Os01g0754600_protein_0.0	AT3G58590.1_Symbols:_Pentatricopeptide_repeat_(PPR)_superfamily_protein_3:21666262-21668487_FORWARD_LENGTH=741_2e-151	Bradi2g50160_No_Description_present_0.0	GRMZM2G352234_No_Description_present_0.0	B9R7C6_glucan_1,4alphamaltotetraohydrolase_EC_3_2_1_60_Ricinus_communis_TrEMBL_6e-61	No_Hits	No_Hits	No_Hits	No_Hits	No_Hits
snp_01_31665007	1	17.4831	0.7398	adhesiveness	pLARmEB	-0.35661	2.84953	LOC_Os01g55070	upstream_gene_variant	c.-926C>T		31661724	31664293	'35.1.5'_'not_assigned.no_ontology.pentatricopeptide_(PPR)_repeat-containing_protein'	2e-150_sp|Q0WN01|PP286_ARATH_Pentatricopeptide_repeat-containing_protein_	0.0_gi|297720419|ref|NP_001172571.1|_Os01g0754701_[Oryza_sativa_Japonica_	Sb03g034905_similar_to_Os01g0754600_protein_0.0	AT3G58590.1_Symbols:_Pentatricopeptide_repeat_(PPR)_superfamily_protein_3:21666262-21668487_FORWARD_LENGTH=741_2e-151	Bradi2g50160_No_Description_present_0.0	GRMZM2G352234_No_Description_present_0.0	B9R7C6_glucan_1,4alphamaltotetraohydrolase_EC_3_2_1_60_Ricinus_communis_TrEMBL_6e-61	No_Hits	No_Hits	No_Hits	No_Hits	No_Hits
snp_01_32949210	1	7.9306	0.2037	adhesiveness	pLARmEB	0.361499	2.79316	LOC_Os01g57050	5_prime_UTR_variant	c.-154A>T		32947994	32949231	'35.2'_'not_assigned.unknown'	No_Hits	3e-47_gi|53792206|dbj|BAD52839.1|_hypothetical_protein_[Oryza_sativa_	Sb03g036330_similar_to_Putative_uncharacterized_protein_5e-32	No_Hits	Bradi1g23990_No_Description_present_2e-25	AC194425.3_FGP005_No_Description_present_2e-31	No_Hits	No_Hits	No_Hits	No_Hits	No_Hits	No_Hits
snp_01_33789823	1	3.9337	3.1119	springiness	ISIS_EM-BLASSO	-0.534448	1.90576	LOC_Os01g58450	synonymous_variant	c.273C>T	p.Ser91Ser	33788691	33790147	'35.2'_'not_assigned.unknown'	No_Hits	2e-129_gi|53792327|dbj|BAD53034.1|_hypothetical_protein_[Oryza_sativa_	No_Hits	No_Hits	No_Hits	No_Hits	No_Hits	No_Hits	No_Hits	No_Hits	No_Hits	No_Hits
snp_02_4883661	2	3.7974	0.0002	cohesiveness	pLARmEB	-0.286235	1.16514	LOC_Os02g09500	upstream_gene_variant	c.-4221T>C		4879069	4879440	'35.2'_'not_assigned.unknown'	No_Hits	6e-83_gi|46389899|dbj|BAD15520.1|_hypothetical_protein_[Oryza_sativa_	Sb04g029290_similar_to_Putative_uncharacterized_protein_8e-23	AT1G69030.1_Symbols:_BSD_domain-containing_protein_1:25947429-25949262_REVERSE_LENGTH=317_5e-06	Bradi3g56370_No_Description_present_2e-24	GRMZM2G127548_BSD_domain_containing_proteinPutative_uncharacterized_protein_;_7e-25	No_Hits	No_Hits	No_Hits	No_Hits	No_Hits	No_Hits
snp_02_5369455	2	5.9084	1.208	ac	FASTmrEMMA	0.20971	1.87423	LOC_Os02g10250	synonymous_variant	c.179C>G	p.Gly60Gly	5369277	5369552	'35.2'_'not_assigned.unknown'	No_Hits	6e-60_gi|125581158|gb|EAZ22089.1|_hypothetical_protein_OsJ_05750_[Oryza_	No_Hits	No_Hits	No_Hits	No_Hits	No_Hits	No_Hits	No_Hits	No_Hits	No_Hits	No_Hits
snp_02_5637332	2	5.7681	1.3399	hardness	pLARmEB	0.211521	2.02783	LOC_Os02g10710	downstream_gene_variant	c.*1983G>C		5639315	5640360	'20.2.1'_'stress.abiotic.heat'	6e-154_sp|B7EZJ7|HS23M_ORYSJ_23.6_kDa_heat_shock_protein,_mitochondrial_	4e-152_gi|263431093|sp|B7EZJ7.1|HS23M_ORYSJ_RecName:_Full=23.6_kDa_heat_	Sb04g006890_similar_to_Putative_uncharacterized_protein_2e-67	AT1G52560.1_Symbols:_HSP20-like_chaperones_superfamily_protein_1:19574783-19575766_REVERSE_LENGTH=232_3e-28	Bradi1g68440_Heat_shock_protein_HSP26_1e-13	GRMZM5G803365_chloroplast_small_heat_shock_protein__2e-60	No_Hits	No_Hits	No_Hits	No_Hits	No_Hits	No_Hits
snp_02_6132526	2	6.1252	0.1095	ac	pLARmEB	0.309139	1.9582	LOC_Os02g11840	stop_retained_variant	c.1847A>G	p.Ter616Ter	6131748	6138158	'31.4'_'cell.vesicle_transport'	0.0_sp|Q6H8D5|COB22_ORYSJ_Coatomer_subunit_beta'-2_OS=Oryza_sativa_	0.0_gi|115444969|ref|NP_001046264.1|_Os02g0209100_[Oryza_sativa_Japonica_	Sb04g007340_similar_to_Coatomer_subunit_beta\'-2_0.0	AT3G15980.3_Symbols:_Coatomer,_beta'_subunit_3:5412015-5418313_REVERSE_LENGTH=918_0.0	Bradi3g07926_No_Description_present_0.0	GRMZM2G124886_hypothetical_protein_LOC100383977__0.0	B9SQC0_myosinheavychain_kinase_EC_2_7_11_7_Ricinus_communis_TrEMBL_0.0	No_Hits	No_Hits	No_Hits	No_Hits	No_Hits
snp_02_6193924	2	3.7104	3.8054	hardness	FASTmrEMMA	-0.296831	3.36883	LOC_Os02g11950	upstream_gene_variant	c.-1086C>G		6195010	6195441	'35.2'_'not_assigned.unknown'	No_Hits	2e-91_gi|49387925|dbj|BAD25025.1|_hypothetical_protein_[Oryza_sativa_	Sb04g007370_similar_to_Putative_uncharacterized_protein_OJ1006_A02.44_2e-32	AT1G71740.1_Symbols:_unknown_protein;_Has_82_Blast_hits_to_82_proteins_in_12_species:_Archae_-_0;_Bacteria_-_0;_Metazoa_-_0;_Fungi_-_0;_Plants_-_82;_Viruses_-_0;_Other_Eukaryotes_-_0_(source:_NCBI_BLink)._1:26987245-26987637_FORWARD_LENGTH=130_8e-16	Bradi3g08010_No_Description_present_3e-30	GRMZM2G040679_No_Description_present_7e-33	No_Hits	No_Hits	No_Hits	No_Hits	No_Hits	No_Hits
snp_02_17355033	2	3.6128	1.9749	hardness	ISIS_EM-BLASSO	-0.259626	2.89363	LOC_Os02g29230	missense_variant	c.194G>T	p.Arg65Met	17354840	17362939	'28.2'_'DNA.repair'	9e-140_sp|Q8LK56|DME_ARATH_Transcriptional_activator_DEMETER_OS=Arabidopsis_	0.0_gi|115446213|ref|NP_001046886.1|_Os02g0494700_[Oryza_sativa_Japonica_	Sb04g019820_weakly_similar_to_Os01g0217900_protein_0.0	AT5G04560.1_Symbols:_DME_HhH-GPD_base_excision_DNA_repair_family_protein_5:1310671-1318091_FORWARD_LENGTH=1729_6e-142	Bradi3g43692_No_Description_present_0.0	GRMZM2G422464_hypothetical_protein_LOC100280151__0.0	E3D131_DNA(apurinic_or_apyrimidinic_site)_lyase_EC_4_2_99_18_Aminomonas_paucivorans_DSM_12260_TrEMBL_2e-13	No_Hits	No_Hits	No_Hits	No_Hits	No_Hits
snp_02_20283534	2	8.7748	3.1659	ac	mrMLM	0.175309	1.28565	LOC_Os02g33990	downstream_gene_variant	c.*4017C>G		20287551	20292486	'35.2'_'not_assigned.unknown'	No_Hits	0.0_gi|15528688|dbj|BAB64754.1|_P0560B06.20_[Oryza_sativa_Japonica_	Sb06g001175_similar_to_Putative_uncharacterized_protein_S126P21.5_1e-73	No_Hits	Bradi3g00450_No_Description_present_2e-08	AC233892.1_FGP003_No_Description_present_7e-53	No_Hits	No_Hits	No_Hits	No_Hits	No_Hits	No_Hits
snp_02_22153963	2	3.532	1.3092	ac	mrMLM	0.277681	1.46519	LOC_Os02g36700	upstream_gene_variant	c.-3917T>C		22146420	22150147	'34.2.1'_'transport.sugars.sucrose'	0.0_sp|Q69JW3|SUT5_ORYSJ_Sucrose_transport_protein_SUT5_OS=Oryza_	0.0_gi|115446875|ref|NP_001047217.1|_Os02g0576600_[Oryza_sativa_Japonica_	Sb04g023860_similar_to_SUT5Z_0.0	AT2G02860.1_Symbols:_SUT2,_ATSUC3,_SUC3,_ATSUT2_sucrose_transporter_2_2:828546-832296_REVERSE_LENGTH=594_0.0	Bradi3g46790_glucose_transmembrane_transporter_activity_(Blast2GO)_0.0	GRMZM2G081589_hypothetical_protein_LOC100273131__0.0	No_Hits	No_Hits	No_Hits	gnl_TC-DB_Q69JW3_2_A_2_4_11_Sucrose_transport_protein_SUT5_OS=Oryza_sativa_subsp__japonica_GN=SUT5_PE=1_SV=1_0.0	No_Hits	No_Hits
snp_02_23917456	2	5.6754	10.2698	springiness	mrMLM	0.453149	7.2713	LOC_Os02g39630	downstream_gene_variant	c.*4252G>A		23909400	23913643	'35.2'_'not_assigned.unknown'	No_Hits	3e-114_gi|115447229|ref|NP_001047394.1|_Os02g0609400_[Oryza_sativa_Japonica_	Sb04g025625_similar_to_Putative_iron-stress_related_protein_7e-70	AT3G07580.1_Symbols:_unknown_protein;_FUNCTIONS_IN:_molecular_function_unknown;_INVOLVED_IN:_biological_process_unknown;_LOCATED_IN:_chloroplast;_EXPRESSED_IN:_18_plant_structures;_EXPRESSED_DURING:_12_growth_stages;_BEST_Arabidopsis_thaliana_protein_match_is:_unknown_protein_(TAIR:AT5G48335.1);_Has_30201_Blast_hits_to_17322_proteins_in_780_species:_Archae_-_12;_Bacteria_-_1396;_Metazoa_-_17338;_…	Bradi3g48430_No_Description_present_7e-76	GRMZM2G012841_hypothetical_protein_LOC100193656__1e-65	No_Hits	No_Hits	No_Hits	No_Hits	No_Hits	No_Hits
snp_02_23917456	2	10.4374	3.078	hardness	pLARmEB	0.324884	3.85004	LOC_Os02g39630	downstream_gene_variant	c.*4252G>A		23909400	23913643	'35.2'_'not_assigned.unknown'	No_Hits	3e-114_gi|115447229|ref|NP_001047394.1|_Os02g0609400_[Oryza_sativa_Japonica_	Sb04g025625_similar_to_Putative_iron-stress_related_protein_7e-70	AT3G07580.1_Symbols:_unknown_protein;_FUNCTIONS_IN:_molecular_function_unknown;_INVOLVED_IN:_biological_process_unknown;_LOCATED_IN:_chloroplast;_EXPRESSED_IN:_18_plant_structures;_EXPRESSED_DURING:_12_growth_stages;_BEST_Arabidopsis_thaliana_protein_match_is:_unknown_protein_(TAIR:AT5G48335.1);_Has_30201_Blast_hits_to_17322_proteins_in_780_species:_Archae_-_12;_Bacteria_-_1396;_Metazoa_-_17338;_…	Bradi3g48430_No_Description_present_7e-76	GRMZM2G012841_hypothetical_protein_LOC100193656__1e-65	No_Hits	No_Hits	No_Hits	No_Hits	No_Hits	No_Hits
snp_02_23945661	2	3.8045	3.7923	hardness	mrMLM	-0.362637	3.94429	LOC_Os02g39650	intron_variant	c.-124-66A>T		23943695	23946512	'35.2'_'not_assigned.unknown'	No_Hits	4e-87_gi|218191144|gb|EEC73571.1|_hypothetical_protein_OsI_08019_[Oryza_	Sb01g049720_similar_to_Putative_uncharacterized_protein_OSJNBa0090O10.9_3e-13	AT2G22610.2_Symbols:_Di-glucose_binding_protein_with_Kinesin_motor_domain_2:9599550-9604626_FORWARD_LENGTH=1062_5e-07	Bradi1g77667_No_Description_present_3e-13	GRMZM2G092232_No_Description_present_2e-31	No_Hits	No_Hits	No_Hits	No_Hits	No_Hits	No_Hits
snp_02_27569072	2	5.699	0.1214	adhesiveness	pLARmEB	-0.334009	2.97298	LOC_Os02g45360	upstream_gene_variant	c.-889G>A		27567191	27568183	'35.2'_'not_assigned.unknown'	No_Hits	3e-98_gi|50253261|dbj|BAD29532.1|_hypothetical_protein_[Oryza_sativa_	No_Hits	No_Hits	No_Hits	No_Hits	No_Hits	No_Hits	No_Hits	No_Hits	No_Hits	No_Hits
snp_02_29507254	2	3.8213	0.0789	ac	pLARmEB	0.368129	2.92501	LOC_Os02g48184	upstream_gene_variant	c.-5090C>T		29501152	29502455	'35.2'_'not_assigned.unknown'	No_Hits	No_Hits	No_Hits	No_Hits	No_Hits	No_Hits	No_Hits	No_Hits	No_Hits	No_Hits	No_Hits	No_Hits
snp_02_29507254	2	6.2121	2.2638	ac	mrMLM	0.368129	2.92501	LOC_Os02g48184	upstream_gene_variant	c.-5090C>T		29501152	29502455	'35.2'_'not_assigned.unknown'	No_Hits	No_Hits	No_Hits	No_Hits	No_Hits	No_Hits	No_Hits	No_Hits	No_Hits	No_Hits	No_Hits	No_Hits
snp_02_30672463	2	6.893	7.4074	hardness	mrMLM	-0.325947	3.29159	LOC_Os02g50230	synonymous_variant	c.1227C>T	p.Leu409Leu	30669185	30673105	'29.5'_'protein.degradation'	No_Hits	0.0_gi|115448529|ref|NP_001048044.1|_Os02g0735100_[Oryza_sativa_Japonica_	Sb04g028700_similar_to_Putative_Zn-dependent_protease_with_chaperone_function_0.0	AT5G51740.1_Symbols:_Peptidase_family_M48_family_protein_5:21017110-21018987_FORWARD_LENGTH=442_7e-139	Bradi3g59980_metalloendopeptidase_activity_(Blast2GO)_0.0	GRMZM2G090981_hypothetical_protein_LOC100279801__0.0	G7DZT3_Glutamateammonia_ligase_EC_6_3_1_2_Mixia_osmundae_(strain_CBS_9802_/_IAM_14324_/_JCM_22182_/_KY_12970)_TrEMBL_2e-21	No_Hits	No_Hits	No_Hits	No_Hits	No_Hits
snp_02_30672463	2	6.8987	2.1518	hardness	pLARmEB	-0.325947	3.29159	LOC_Os02g50230	synonymous_variant	c.1227C>T	p.Leu409Leu	30669185	30673105	'29.5'_'protein.degradation'	No_Hits	0.0_gi|115448529|ref|NP_001048044.1|_Os02g0735100_[Oryza_sativa_Japonica_	Sb04g028700_similar_to_Putative_Zn-dependent_protease_with_chaperone_function_0.0	AT5G51740.1_Symbols:_Peptidase_family_M48_family_protein_5:21017110-21018987_FORWARD_LENGTH=442_7e-139	Bradi3g59980_metalloendopeptidase_activity_(Blast2GO)_0.0	GRMZM2G090981_hypothetical_protein_LOC100279801__0.0	G7DZT3_Glutamateammonia_ligase_EC_6_3_1_2_Mixia_osmundae_(strain_CBS_9802_/_IAM_14324_/_JCM_22182_/_KY_12970)_TrEMBL_2e-21	No_Hits	No_Hits	No_Hits	No_Hits	No_Hits
snp_02_35135701	2	3.891	0.7621	hardness	pLARmEB	-0.278031	3.3182	LOC_Os02g57350	downstream_gene_variant	c.*4188T>G		35130674	35131878	'35.2'_'not_assigned.unknown'	No_Hits	5e-139_gi|115449697|ref|NP_001048530.1|_Os02g0818900_[Oryza_sativa_Japonica_	Sb04g037330_Predicted_protein_3e-20	No_Hits	Bradi3g55480_No_Description_present_7e-21	GRMZM5G879872_hypothetical_protein_LOC100272905__1e-16	No_Hits	No_Hits	No_Hits	No_Hits	No_Hits	No_Hits
snp_03_868840	3	6.7115	0.2627	cohesiveness	pLARmEB	-0.194752	0.863024	LOC_Os03g02440	upstream_gene_variant	c.-2295T>C		870491	876537	'35.1'_'not_assigned.no_ontology'	3e-52_sp|Q9XSC3|WDR44_BOVIN_WD_repeat-containing_protein_44_OS=Bos_	0.0_gi|115450303|ref|NP_001048752.1|_Os03g0115400_[Oryza_sativa_Japonica_	Sb01g049570_similar_to_Expressed_protein_0.0	AT5G24320.1_Symbols:_Transducin/WD40_repeat-like_superfamily_protein_5:8284858-8287651_REVERSE_LENGTH=694_5e-161	Bradi1g77510_protein_kinase_C_binding_(Blast2GO)_0.0	GRMZM2G426802_signal_transducer__0.0	B9SSE1_myosinheavychain_kinase_EC_2_7_11_7_Ricinus_communis_TrEMBL_4e-19	No_Hits	No_Hits	No_Hits	No_Hits	No_Hits
snp_03_5474892	3	3.3776	0.0691	springiness	ISIS_EM-BLASSO	0.406041	2.56216	LOC_Os03g10710	upstream_gene_variant	c.-126T>C		5472128	5474766	'35.2'_'not_assigned.unknown'	No_Hits	2e-74_gi|108706740|gb|ABF94535.1|_hypothetical_protein_LOC_Os03g10710_	No_Hits	No_Hits	No_Hits	No_Hits	No_Hits	No_Hits	No_Hits	No_Hits	No_Hits	No_Hits
snp_03_12162865	3	3.1056	1.2538	adhesiveness	mrMLM	0.185768	0.883804	LOC_Os03g21270-LOC_Os03g21279	intergenic_region	n.12162865A>G		NA	NA	NA	NA	NA	NA	NA	NA	NA	NA	NA	NA	NA	NA	NA
snp_03_12337581	3	6.5975	0.2443	ac	pLARmEB	-0.27912	1.56085	LOC_Os03g21600	upstream_gene_variant	c.-195T>C		12334481	12337467	'35.2'_'not_assigned.unknown'	No_Hits	0.0_gi|222624875|gb|EEE59007.1|_hypothetical_protein_OsJ_10736_[Oryza_	Sb08g019270_similar_to_Expressed_protein_3e-145	No_Hits	Bradi3g18100_No_Description_present_2e-106	GRMZM2G080262_hypothetical_protein_LOC100279935__6e-30	No_Hits	No_Hits	No_Hits	No_Hits	No_Hits	No_Hits
snp_03_15869964	3	7.1186	0.2385	ac	pLARmEB	0.322747	1.99516	LOC_Os03g27680	upstream_gene_variant	c.-2776C>G		15863777	15867188	'35.2'_'not_assigned.unknown'	No_Hits	5e-131_gi|29824470|gb|AAP04185.1|_hypothetical_protein_[Oryza_sativa_	Sb01g033370_weakly_similar_to_Putative_uncharacterized_protein_4e-13	AT3G50610.1_Symbols:_unknown_protein;_BEST_Arabidopsis_thaliana_protein_match_is:_unknown_protein_(TAIR:AT5G66816.1);_Has_125_Blast_hits_to_60_proteins_in_16_species:_Archae_-_0;_Bacteria_-_2;_Metazoa_-_10;_Fungi_-_4;_Plants_-_97;_Viruses_-_0;_Other_Eukaryotes_-_12_(source:_NCBI_BLink)._3:18779723-18780412_REVERSE_LENGTH=229_3e-16	Bradi1g60570_No_Description_present_1e-14	No_Hits	No_Hits	No_Hits	No_Hits	No_Hits	No_Hits	No_Hits
snp_03_15916013	3	6.3324	2.4548	ac	mrMLM	0.25197	1.80843	LOC_Os03g27760	upstream_gene_variant	c.-4108G>A		15908031	15912222	'35.1'_'not_assigned.no_ontology'	No_Hits	0.0_gi|115453377|ref|NP_001050289.1|_Os03g0394900_[Oryza_sativa_Japonica_	Sb01g033350_similar_to_Nodulation_protein,_putative,_expressed_2e-178	AT2G15730.1_Symbols:_P-loop_containing_nucleoside_triphosphate_hydrolases_superfamily_protein_2:6849797-6851881_FORWARD_LENGTH=344_1e-124	Bradi1g60550_No_Description_present_0.0	GRMZM2G136538_hypothetical_protein_LOC100381543__0.0	No_Hits	No_Hits	No_Hits	No_Hits	No_Hits	No_Hits
snp_03_16222648	3	10.7967	0.325	cohesiveness	pLARmEB	0.324934	4.3837	LOC_Os03g28180	upstream_gene_variant	c.-711C>T		16220335	16221937	'35.2'_'not_assigned.unknown'	No_Hits	9e-118_gi|14165344|gb|AAK55476.1|AC084295_9_hypothetical_protein_Os03g28180_	Sb06g020320_similar_to_Disease_resistance_response_protein-like_4e-14	No_Hits	Bradi1g20970_No_Description_present_2e-13	GRMZM2G159210_No_Description_present_2e-11	No_Hits	No_Hits	No_Hits	No_Hits	No_Hits	No_Hits
snp_03_25518713	3	3.0301	2.2224	hardness	ISIS_EM-BLASSO	0.320751	4.02031	LOC_Os03g45180	upstream_gene_variant	c.-1533G>A		25512136	25517280	'35.2'_'not_assigned.unknown'	No_Hits	0.0_gi|115454393|ref|NP_001050797.1|_Os03g0654500_[Oryza_sativa_Japonica_	Sb01g013090_similar_to_Expressed_protein_0.0	AT1G28760.1_Symbols:_Uncharacterized_conserved_protein_(DUF2215)_1:10103158-10104588_FORWARD_LENGTH=476_4e-115	Bradi1g13430_No_Description_present_0.0	GRMZM2G088083_hypothetical_protein_LOC100277402__0.0	No_Hits	No_Hits	No_Hits	No_Hits	No_Hits	No_Hits
snp_03_25524930	3	3.4065	2.8731	hardness	FASTmrEMMA	-0.285349	3.59304	LOC_Os03g45210	downstream_gene_variant	c.*2172G>A		25526689	25530702	'13.1.5.3'_'amino_acid_metabolism.synthesis.serine-glycine-cysteine_group.cysteine'	No_Hits	0.0_gi|115454397|ref|NP_001050799.1|_Os03g0654700_[Oryza_sativa_Japonica_	Sb01g013070_Predicted_protein_1e-55	AT1G18490.1_Symbols:_Protein_of_unknown_function_(DUF1637)_1:6367116-6368640_FORWARD_LENGTH=282_1e-46	Bradi1g13400_No_Description_present_9e-54	GRMZM2G043417_No_Description_present_1e-58	Q556I2_cysteamine_dioxygenase_EC_1_13_11_19_Dictyostelium_discoideum_SwissProt_1e-18	No_Hits	No_Hits	No_Hits	No_Hits	No_Hits
snp_03_26112456	3	8.2344	7.3241	hardness	ISIS_EM-BLASSO	-0.375306	4.30449	LOC_Os03g46170	upstream_gene_variant	c.-3001C>T		26102876	26109455	'35.2'_'not_assigned.unknown'	4e-132_sp|Q7LHG5|YI31B_YEAST_Transposon_Ty3-I_Gag-Pol_polyprotein_OS=Saccharomyces_	0.0_gi|41469587|gb|AAS07330.1|_putative_polyprotein_[Oryza_sativa_	Sb07g011900_similar_to_Polyprotein_0.0	ATMG00860.1_Symbols:_ORF158_DNA/RNA_polymerases_superfamily_protein_M:235916-236392_FORWARD_LENGTH=158_7e-16	Bradi2g40377_No_Description_present_0.0	GRMZM2G097023_No_Description_present_0.0	Q7LHG5_ribonuclease_H_EC_3_1_26_4_Saccharomyces_cerevisiae_(strain_ATCC_204508_/_S288c)_SwissProt_3e-131	No_Hits	No_Hits	No_Hits	No_Hits	No_Hits
snp_03_30485102	3	3.6012	0.08	ac	pLARmEB	0.209679	1.0836	LOC_Os03g53150	upstream_gene_variant	c.-1973G>A		30480660	30483331	'27.3.40'_'RNA.regulation_of_transcription.Aux/IAA_family'	2e-170_sp|Q10D34|IAA13_ORYSJ_Auxin-responsive_protein_IAA13_OS=Oryza_	9e-169_gi|115455259|ref|NP_001051230.1|_Os03g0742900_[Oryza_sativa_Japonica_	Sb01g008480_similar_to_IAA1_protein_4e-106	AT3G04730.1_Symbols:_IAA16_indoleacetic_acid-induced_protein_16_3:1288993-1290415_REVERSE_LENGTH=236_6e-76	Bradi1g09090_AUX/IAA_2e-101	GRMZM2G159285_LOC100284262__3e-101	B9RP35_2alkenal_reductase_EC_1_3_1_74_Ricinus_communis_TrEMBL_3e-20	No_Hits	AUX/IAA_transcriptional_regulator	No_Hits	No_Hits	No_Hits
snp_03_30485102	3	4.4239	1.3649	ac	FASTmrEMMA	0.209679	1.0836	LOC_Os03g53150	upstream_gene_variant	c.-1973G>A		30480660	30483331	'27.3.40'_'RNA.regulation_of_transcription.Aux/IAA_family'	2e-170_sp|Q10D34|IAA13_ORYSJ_Auxin-responsive_protein_IAA13_OS=Oryza_	9e-169_gi|115455259|ref|NP_001051230.1|_Os03g0742900_[Oryza_sativa_Japonica_	Sb01g008480_similar_to_IAA1_protein_4e-106	AT3G04730.1_Symbols:_IAA16_indoleacetic_acid-induced_protein_16_3:1288993-1290415_REVERSE_LENGTH=236_6e-76	Bradi1g09090_AUX/IAA_2e-101	GRMZM2G159285_LOC100284262__3e-101	B9RP35_2alkenal_reductase_EC_1_3_1_74_Ricinus_communis_TrEMBL_3e-20	No_Hits	AUX/IAA_transcriptional_regulator	No_Hits	No_Hits	No_Hits
snp_03_30939809	3	4.7789	3.8952	hardness	ISIS_EM-BLASSO	-0.384016	2.63365	LOC_Os03g53970	downstream_gene_variant	c.*3842C>T		30943651	30946078	'35.2'_'not_assigned.unknown'	No_Hits	0.0_gi|108711107|gb|ABF98902.1|_expressed_protein_[Oryza_sativa_Japonica_	Sb01g007940_similar_to_Putative_uncharacterized_protein_OSJNBa0047E24.20_8e-96	AT4G17240.1_Symbols:_unknown_protein;_FUNCTIONS_IN:_molecular_function_unknown;_INVOLVED_IN:_biological_process_unknown;_LOCATED_IN:_chloroplast;_EXPRESSED_IN:_16_plant_structures;_EXPRESSED_DURING:_8_growth_stages;_Has_1142_Blast_hits_to_1055_proteins_in_252_species:_Archae_-_22;_Bacteria_-_318;_Metazoa_-_248;_Fungi_-_96;_Plants_-_59;_Viruses_-_3;_Other_Eukaryotes_-_396_(source:_NCBI_BLink)._4:9…	Bradi1g08460_No_Description_present_8e-99	GRMZM5G815323_hypothetical_protein_LOC100277032__5e-94	No_Hits	No_Hits	No_Hits	No_Hits	No_Hits	No_Hits
snp_03_31709926	3	11.3877	0.2692	cohesiveness	pLARmEB	-0.359162	1.87127	LOC_Os03g55690	upstream_gene_variant	c.-2119C>T		31703614	31707807	'27.3.99'_'RNA.regulation_of_transcription.unclassified'	No_Hits	0.0_gi|31415943|gb|AAP50964.1|_putative_mutator-like_transposase_	Sb01g027780_weakly_similar_to_H0124B04.19_protein_6e-55	AT1G64260.1_Symbols:_MuDR_family_transposase_1:23847756-23849915_FORWARD_LENGTH=719_2e-27	Bradi2g28414_No_Description_present_3e-43	GRMZM2G164709_hypothetical_protein_LOC100279829__3e-39	Q7Y002_rRNA_Nglycosylase_EC_3_2_2_22_Oryza_sativa_subsp__japonica_TrEMBL_5e-41	No_Hits	No_Hits	No_Hits	No_Hits	No_Hits
snp_03_33656910	3	5.7191	4.0004	springiness	ISIS_EM-BLASSO	-0.356672	1.64283	LOC_Os03g59120	upstream_gene_variant	c.-2657T>A		33659567	33661954	'26.30'_'misc._other_Ferredoxins_and_Rieske_domain'	6e-147_sp|Q8W496|PTC52_ARATH_Protochlorophyllide-dependent_translocon_	0.0_gi|115456065|ref|NP_001051633.1|_Os03g0805900_[Oryza_sativa_Japonica_	Sb01g004440_similar_to_Putative_iron-sulfur_cluster-binding_protein_0.0	AT4G25650.1_Symbols:_ACD1-LIKE,_PTC52,_TIC55-IV_ACD1-like_4:13081021-13083153_REVERSE_LENGTH=536_2e-150	Bradi1g04810_No_Description_present_0.0	GRMZM2G349062_pheophorbide_a_oxygenase__0.0	K9PS79_pheophorbide_a_oxygenase_EC_1_14_12_20_Calothrix_sp__PCC_7507_TrEMBL_2e-64	No_Hits	No_Hits	No_Hits	No_Hits	No_Hits
snp_03_34685369	3	6.0438	0.143	cohesiveness	pLARmEB	-0.247124	1.22634	LOC_Os03g61050	synonymous_variant	c.1610G>A	p.Glu537Glu	34679977	34688081	'33.99'_'development.unspecified'	No_Hits	0.0_gi|115456315|ref|NP_001051758.1|_Os03g0825700_[Oryza_sativa_Japonica_	Sb01g002810_similar_to_Defective_in_exine_formation_protein,_putative,_expressed_0.0	AT3G09090.1_Symbols:_DEX1_defective_in_exine_formation_protein_(DEX1)_3:2782912-2787552_REVERSE_LENGTH=896_0.0	Bradi1g03380_No_Description_present_0.0	GRMZM2G479744_No_Description_present_0.0	B0VF22_gingipain_R_EC_3_4_22_37_Cloacamonas_acidaminovorans_(strain_Evry)_TrEMBL_1e-07	No_Hits	No_Hits	No_Hits	No_Hits	No_Hits
snp_04_3119219	4	4.9151	8.5407	cohesiveness	ISIS_EM-BLASSO	-0.461352	2.84156	LOC_Os04g06010	upstream_gene_variant	c.-267G>A		3115620	3118952	'35.2'_'not_assigned.unknown'	No_Hits	0.0_gi|38346251|emb|CAE02075.2|_OSJNBa0074B10.1_[Oryza_sativa_Japonica_	Sb05g005920_Predicted_protein_1e-08	No_Hits	No_Hits	GRMZM2G320926_No_Description_present_1e-07	No_Hits	No_Hits	No_Hits	No_Hits	No_Hits	No_Hits
snp_04_6597408	4	4.784	0.2532	adhesiveness	pLARmEB	-0.553436	4.18078	LOC_Os04g12010	upstream_gene_variant	c.-1685C>T		6593189	6595832	'35.2'_'not_assigned.unknown'	No_Hits	0.0_gi|115457236|ref|NP_001052218.1|_Os04g0196600_[Oryza_sativa_Japonica_	Sb03g007960_similar_to_Glycosyltransferase_1e-127	AT3G18170.1_Symbols:_Glycosyltransferase_family_61_protein_3:6228393-6229547_FORWARD_LENGTH=384_7e-90	Bradi2g01420_Putative_glycosyltransferase_belonging_to_CAZy_family_GT61;AliasBdGT61C8_4e-129	GRMZM2G090584_hypothetical_protein_LOC100272910__7e-137	Q9VQB7_protein_OGlcNAc_transferase_EC_2_4_1_255_Drosophila_melanogaster_SwissProt_5e-08	No_Hits	No_Hits	No_Hits	No_Hits	No_Hits
snp_04_8061072	4	4.2982	0.6812	cohesiveness	pLARmEB	-0.532313	2.044	LOC_Os04g14400	upstream_gene_variant	c.-1241G>A		8062313	8064385	'35.2'_'not_assigned.unknown'	No_Hits	5e-53_gi|20042969|gb|AAM08777.1|AC016780_7_Putative_retroelement_[Oryza_	Sb0015s007030_No_Description_present_4e-19	AT4G20520.1_Symbols:_RNA_binding;RNA-directed_DNA_polymerases_4:11045912-11047716_FORWARD_LENGTH=376_6e-09	Bradi2g41292_No_Description_present_3e-17	GRMZM2G314290_No_Description_present_9e-29	No_Hits	No_Hits	No_Hits	No_Hits	No_Hits	No_Hits
snp_04_8836677	4	4.5742	1.3793	adhesiveness	mrMLM	-0.22313	1.85594	LOC_Os04g16260	upstream_gene_variant	c.-2831T>C		8830686	8833846	'35.2'_'not_assigned.unknown'	No_Hits	2e-123_gi|32489477|emb|CAE05831.1|_OSJNBa0028M15.23_[Oryza_sativa_Japonica_	No_Hits	No_Hits	No_Hits	No_Hits	No_Hits	No_Hits	No_Hits	No_Hits	No_Hits	No_Hits
snp_04_8836677	4	13.1369	0.4829	adhesiveness	pLARmEB	-0.22313	1.85594	LOC_Os04g16260	upstream_gene_variant	c.-2831T>C		8830686	8833846	'35.2'_'not_assigned.unknown'	No_Hits	2e-123_gi|32489477|emb|CAE05831.1|_OSJNBa0028M15.23_[Oryza_sativa_Japonica_	No_Hits	No_Hits	No_Hits	No_Hits	No_Hits	No_Hits	No_Hits	No_Hits	No_Hits	No_Hits
snp_04_13080266	4	4.5916	3.405	hardness	ISIS_EM-BLASSO	-0.160122	0.695101	LOC_Os04g23030	upstream_gene_variant	c.-1197A>G		13075545	13079069	'35.2'_'not_assigned.unknown'	No_Hits	0.0_gi|38343988|emb|CAD40454.2|_OSJNBa0041M21.12_[Oryza_sativa_Japonica_	Sb03g000780_Predicted_protein_5e-07	No_Hits	Bradi5g07680_No_Description_present_8e-09	GRMZM2G157492_hypothetical_protein_LOC100192651__2e-09	No_Hits	No_Hits	No_Hits	No_Hits	No_Hits	No_Hits
snp_04_17086883	4	4.3289	1.0621	ac	mrMLM	0.45709	3.66595	LOC_Os04g28840	downstream_gene_variant	c.*566G>C		17084212	17086317	'35.2'_'not_assigned.unknown'	No_Hits	1e-54_gi|21741345|emb|CAD40618.1|_OSJNBb0066J23.23_[Oryza_sativa_Japonica_	No_Hits	No_Hits	Bradi5g06277_No_Description_present_2e-09	No_Hits	No_Hits	No_Hits	No_Hits	No_Hits	No_Hits	No_Hits
snp_04_18252877	4	3.0012	0.4499	ac	FASTmrEMMA	-0.286238	2.7711	LOC_Os04g30550	upstream_gene_variant	c.-1641C>T		18254518	18255274	'10.1.7'_'cell_wall.precursor_synthesis.GMD'	2e-34_sp|Q9SNY3|GMD1_ARATH_GDP-mannose_4,6_dehydratase_1_OS=Arabidopsis_	3e-69_gi|38346679|emb|CAD40569.2|_OSJNBa0069D17.10_[Oryza_sativa_Japonica_	Sb10g002560_similar_to_Root_cap-specific_protein_2e-43	AT5G66280.1_Symbols:_GMD1_GDP-D-mannose_4,6-dehydratase_1_5:26476434-26477519_FORWARD_LENGTH=361_1e-35	Bradi1g51460_GDP-mannose_4,6-dehydratase_activity_(Blast2GO)_7e-44	GRMZM2G115124_GDP-mannose_4,6_dehydratase_2__2e-41	B7XH28_GDPmannose_4,6dehydratase_EC_4_2_1_47_Nicotiana_benthamiana_TrEMBL_8e-35	No_Hits	No_Hits	No_Hits	No_Hits	No_Hits
snp_04_19815635	4	4.3357	1.369	adhesiveness	mrMLM	-0.390553	3.68481	LOC_Os04g32810	upstream_gene_variant	c.-1305C>T		19812328	19814330	'35.2'_'not_assigned.unknown'	No_Hits	5e-144_gi|115458164|ref|NP_001052682.1|_Os04g0400500_[Oryza_sativa_Japonica_	Sb06g014840_weakly_similar_to_OSIGBa0113L04.7_protein_5e-24	No_Hits	Bradi5g08480_No_Description_present_8e-26	GRMZM2G014695_hypothetical_protein_LOC100192493__2e-19	No_Hits	No_Hits	No_Hits	No_Hits	No_Hits	No_Hits
snp_04_19958139	4	6.0035	2.3413	springiness	ISIS_EM-BLASSO	-0.237676	1.63887	LOC_Os04g32980-LOC_Os04g33010	intergenic_region	n.19958139G>A		NA	NA	NA	NA	NA	NA	NA	NA	NA	NA	NA	NA	NA	NA	NA
snp_04_20765234	4	3.0186	5.4771	cohesiveness	ISIS_EM-BLASSO	-0.337181	1.87121	LOC_Os04g34280	synonymous_variant	c.329T>C	p.Ser110Ser	20764906	20765388	'35.2'_'not_assigned.unknown'	No_Hits	2e-109_gi|32488369|emb|CAE02928.1|_OSJNBb0108J11.21_[Oryza_sativa_Japonica_	No_Hits	No_Hits	No_Hits	No_Hits	No_Hits	No_Hits	No_Hits	No_Hits	No_Hits	No_Hits
snp_04_23960317	4	7.6895	2.8139	ac	mrMLM	-0.223703	2.2502	LOC_Os04g40300	3_prime_UTR_variant	c.*64C>A		23960070	23963329	'35.1'_'not_assigned.no_ontology'	No_Hits	0.0_gi|115458984|ref|NP_001053092.1|_Os04g0479100_[Oryza_sativa_Japonica_	Sb06g020140_similar_to_OSIGBa0116M22.10_protein_2e-125	AT1G67170.1_Symbols:_unknown_protein;_BEST_Arabidopsis_thaliana_protein_match_is:_unknown_protein_(TAIR:AT3G14750.1);_Has_5478_Blast_hits_to_4354_proteins_in_533_species:_Archae_-_87;_Bacteria_-_653;_Metazoa_-_2554;_Fungi_-_380;_Plants_-_418;_Viruses_-_16;_Other_Eukaryotes_-_1370_(source:_NCBI_BLink)._1:25127727-25129145_FORWARD_LENGTH=359_3e-39	Bradi5g13480_microtubule_motor_activity_(Blast2GO)_7e-179	GRMZM2G025054_transglutaminase__1e-128	Q6KF70_proteinglutamine_gammaglutamyltransferase_EC_2_3_2_13_Zea_mays_TrEMBL_2e-96	No_Hits	No_Hits	No_Hits	No_Hits	No_Hits
snp_04_28722998	4	5.6077	2.6268	adhesiveness	mrMLM	-0.332535	2.27125	LOC_Os04g48230	3_prime_UTR_variant	c.*533C>T		28722495	28727647	'20.2.3'_'stress.abiotic.drought/salt'	0.0_sp|Q9ZPH9|PMTF_ARATH_Probable_methyltransferase_PMT15_OS=Arabidopsis_	0.0_gi|115460006|ref|NP_001053603.1|_Os04g0570800_[Oryza_sativa_Japonica_	Sb06g025840_similar_to_OSJNBa0088I22.11_protein_0.0	AT4G00750.1_Symbols:_S-adenosyl-L-methionine-dependent_methyltransferases_superfamily_protein_4:314405-317507_FORWARD_LENGTH=633_0.0	Bradi5g18800_Putative_Pectin_MethylTransferase;AliasBdPMT_0.0	GRMZM2G077036_No_Description_present_0.0	F6HUT4_uridine_kinase_EC_2_7_1_48_Vitis_vinifera_TrEMBL_5e-133	No_Hits	No_Hits	No_Hits	No_Hits	No_Hits
snp_04_29634372	4	3.9026	0.1325	adhesiveness	pLARmEB	-0.208936	1.34341	LOC_Os04g49690	upstream_gene_variant	c.-1918C>T		29636070	29638259	'30.2.16'_'signalling.receptor_kinases.Catharanthus_roseus-like_RLK1'	3e-122_sp|Q9SCZ4|FERON_ARATH_Receptor-like_protein_kinase_FERONIA_OS=Arabidopsis_	0.0_gi|115460170|ref|NP_001053685.1|_Os04g0586500_[Oryza_sativa_Japonica_	Sb06g026735_similar_to_OSJNBa0013K16.18_protein_0.0	AT3G51550.1_Symbols:_FER_Malectin/receptor-like_protein_kinase_family_protein_3:19117877-19120564_REVERSE_LENGTH=895_2e-123	Bradi5g19680_CrRLK1L_0.0	GRMZM2G042055_No_Description_present_0.0	Q9SCZ4_nonspecific_serine/threonine_protein_kinase_EC_2_7_11_1_Arabidopsis_thaliana_SwissProt_2e-121	No_Hits	No_Hits	No_Hits	No_Hits	No_Hits
snp_04_31276065	4	3.4323	4.2188	hardness	mrMLM	0.23451	2.46927	LOC_Os04g52600	synonymous_variant	c.2217A>G	p.Thr739Thr	31274470	31282411	'30.2.8.2'_'signalling.receptor_kinases.leucine_rich_repeat_VIII.VIII-2'	0.0_sp|C0LGH2|Y1561_ARATH_Probable_LRR_receptor-like_serine/threonine-protein_	0.0_gi|38345599|emb|CAD41882.2|_OSJNBa0093O08.1_[Oryza_sativa_Japonica_	Sb07g005820_similar_to_SHR5-receptor-like_kinase_0.0	AT1G56130.1_Symbols:_Leucine-rich_repeat_transmembrane_protein_kinase_1:20994931-21000887_REVERSE_LENGTH=1032_0.0	Bradi5g21870_leucine-rich_repeat_protein_kinase,_putative,_expressed,_subfamily_LRR-VIII-2_0.0	GRMZM2G126858_No_Description_present_0.0	B9RI14_mitogenactivated_protein_kinase_kinase_kinase_EC_2_7_11_25_Ricinus_communis_TrEMBL_0.0	PPC:1.7_S_Domain_Kinase_(Type_1)	No_Hits	gnl_TC-DB_K7UE65_1_A_87_2_1_Uncharacterized_protein_OS=Zea_mays_GN=ZEAMMB73_507020_PE=3_SV=1_3e-63	gi_22326306_ref_NP_181618_2__protein_phosphatase_2C_(PP2C);_protein_id:_At2g40860_1,_supported_by_cDNA:_gi_15810224_[Arabidopsis_thaliana]_SubFamily_6_3_1_20_-_a_Family_6_3_1_-a_9e-23	No_Hits
snp_04_32171086	4	5.5823	2.2571	springiness	ISIS_EM-BLASSO	0.336353	3.44316	LOC_Os04g53990	downstream_gene_variant	c.*1965A>G		32166724	32169604	'27.3.6'_'RNA.regulation_of_transcription.bHLH	3e-47_sp|Q94JL3|BH112_ARATH_Transcription_factor_bHLH112_OS=Arabidopsis_	0.0_gi|115460766|ref|NP_001053983.1|_Os04g0631600_[Oryza_sativa_Japonica_	Sb06g029680_similar_to_H0105C05.9_protein_7e-167	AT1G61660.1_Symbols:_basic_helix-loop-helix_(bHLH)_DNA-binding_superfamily_protein_1:22754003-22756171_REVERSE_LENGTH=393_2e-48	Bradi5g22920_bHLH_transcription_factor;AliasBdbHLH148_4e-148	GRMZM2G155217_hypothetical_protein_LOC100383774__2e-141	No_Hits	No_Hits	No_Hits	No_Hits	No_Hits	No_Hits
snp_04_33203256	4	3.2103	0.8357	adhesiveness	mrMLM	-0.421971	5.13235	LOC_Os04g55780	upstream_gene_variant	c.-3159G>A		33206415	33207663	'13.1.6.3.1'_'amino_acid_metabolism.synthesis.aromatic_aa.phenylalanine.arogenate_dehydratase_/_prephenate_dehydratase'	4e-35_sp|Q9SGD6|AROD6_ARATH_Arogenate_dehydratase/prephenate_dehydratase_	0.0_gi|52076986|dbj|BAD45995.1|_prephenate_dehydratase-like_[Oryza_	Sb06g015310_similar_to_OSJNBa0042I15.8_protein_1e-49	AT1G08250.1_Symbols:_ADT6_arogenate_dehydratase_6_1:2588994-2590235_REVERSE_LENGTH=413_3e-36	Bradi5g09030_prephenate_dehydratase_activity_(Blast2GO)_1e-48	GRMZM2G437912_hypothetical_protein_LOC100193934__1e-49	D3U717_arogenate_dehydratase_EC_4_2_1_91_Petunia_hybrida_TrEMBL_2e-41	No_Hits	No_Hits	No_Hits	No_Hits	No_Hits
snp_04_33203256	4	5.8199	0.1273	ac	pLARmEB	0.197659	1.4346	LOC_Os04g55780	upstream_gene_variant	c.-3159G>A		33206415	33207663	'13.1.6.3.1'_'amino_acid_metabolism.synthesis.aromatic_aa.phenylalanine.arogenate_dehydratase_/_prephenate_dehydratase'	4e-35_sp|Q9SGD6|AROD6_ARATH_Arogenate_dehydratase/prephenate_dehydratase_	0.0_gi|52076986|dbj|BAD45995.1|_prephenate_dehydratase-like_[Oryza_	Sb06g015310_similar_to_OSJNBa0042I15.8_protein_1e-49	AT1G08250.1_Symbols:_ADT6_arogenate_dehydratase_6_1:2588994-2590235_REVERSE_LENGTH=413_3e-36	Bradi5g09030_prephenate_dehydratase_activity_(Blast2GO)_1e-48	GRMZM2G437912_hypothetical_protein_LOC100193934__1e-49	D3U717_arogenate_dehydratase_EC_4_2_1_91_Petunia_hybrida_TrEMBL_2e-41	No_Hits	No_Hits	No_Hits	No_Hits	No_Hits
snp_04_33203256	4	6.3844	0.1584	adhesiveness	pLARmEB	-0.421971	5.13235	LOC_Os04g55780	upstream_gene_variant	c.-3159G>A		33206415	33207663	'13.1.6.3.1'_'amino_acid_metabolism.synthesis.aromatic_aa.phenylalanine.arogenate_dehydratase_/_prephenate_dehydratase'	4e-35_sp|Q9SGD6|AROD6_ARATH_Arogenate_dehydratase/prephenate_dehydratase_	0.0_gi|52076986|dbj|BAD45995.1|_prephenate_dehydratase-like_[Oryza_	Sb06g015310_similar_to_OSJNBa0042I15.8_protein_1e-49	AT1G08250.1_Symbols:_ADT6_arogenate_dehydratase_6_1:2588994-2590235_REVERSE_LENGTH=413_3e-36	Bradi5g09030_prephenate_dehydratase_activity_(Blast2GO)_1e-48	GRMZM2G437912_hypothetical_protein_LOC100193934__1e-49	D3U717_arogenate_dehydratase_EC_4_2_1_91_Petunia_hybrida_TrEMBL_2e-41	No_Hits	No_Hits	No_Hits	No_Hits	No_Hits
snp_04_33203256	4	8.8643	2.1511	ac	ISIS_EM-BLASSO	0.197659	1.4346	LOC_Os04g55780	upstream_gene_variant	c.-3159G>A		33206415	33207663	'13.1.6.3.1'_'amino_acid_metabolism.synthesis.aromatic_aa.phenylalanine.arogenate_dehydratase_/_prephenate_dehydratase'	4e-35_sp|Q9SGD6|AROD6_ARATH_Arogenate_dehydratase/prephenate_dehydratase_	0.0_gi|52076986|dbj|BAD45995.1|_prephenate_dehydratase-like_[Oryza_	Sb06g015310_similar_to_OSJNBa0042I15.8_protein_1e-49	AT1G08250.1_Symbols:_ADT6_arogenate_dehydratase_6_1:2588994-2590235_REVERSE_LENGTH=413_3e-36	Bradi5g09030_prephenate_dehydratase_activity_(Blast2GO)_1e-48	GRMZM2G437912_hypothetical_protein_LOC100193934__1e-49	D3U717_arogenate_dehydratase_EC_4_2_1_91_Petunia_hybrida_TrEMBL_2e-41	No_Hits	No_Hits	No_Hits	No_Hits	No_Hits
snp_05_1305997	5	7.5467	3.7494	springiness	ISIS_EM-BLASSO	0.259778	2.64421	LOC_Os05g03210	upstream_gene_variant	c.-3833T>C		1299349	1302199	'35.2'_'not_assigned.unknown'	No_Hits	0.0_gi|222630032|gb|EEE62164.1|_hypothetical_protein_OsJ_16951_[Oryza_	Sb04g027070_Predicted_protein_9e-47	No_Hits	Bradi5g02230_No_Description_present_3e-65	GRMZM2G006732_No_Description_present_5e-25	No_Hits	No_Hits	No_Hits	No_Hits	No_Hits	No_Hits
snp_05_12361761	5	4.3562	3.0729	hardness	pLARmEB	-0.566048	2.98844	LOC_Os05g21010	missense_variant	c.418G>A	p.Val140Ile	12361435	12362178	'35.2'_'not_assigned.unknown'	No_Hits	1e-146_gi|297720415|ref|NP_001172569.1|_Os01g0751700_[Oryza_sativa_Japonica_	Sb09g008630_Predicted_protein_1e-44	No_Hits	No_Hits	GRMZM2G106710_No_Description_present_2e-08	No_Hits	No_Hits	No_Hits	No_Hits	No_Hits	No_Hits
snp_05_12361761	5	5.4679	10.695	hardness	ISIS_EM-BLASSO	-0.566048	2.98844	LOC_Os05g21010	missense_variant	c.418G>A	p.Val140Ile	12361435	12362178	'35.2'_'not_assigned.unknown'	No_Hits	1e-146_gi|297720415|ref|NP_001172569.1|_Os01g0751700_[Oryza_sativa_Japonica_	Sb09g008630_Predicted_protein_1e-44	No_Hits	No_Hits	GRMZM2G106710_No_Description_present_2e-08	No_Hits	No_Hits	No_Hits	No_Hits	No_Hits	No_Hits
snp_05_13977160	5	3.4198	1.262	ac	ISIS_EM-BLASSO	0.208599	1.12235	LOC_Os05g24190	downstream_gene_variant	c.*3646T>C		13969623	13973514	'35.2'_'not_assigned.unknown'	7e-69_sp|P10978|POLX_TOBAC_Retrovirus-related_Pol_polyprotein_from_	0.0_gi|62701755|gb|AAX92828.1|_retrotransposon_protein,_putative,_	No_Hits	AT4G23160.1_Symbols:_CRK8_cysteine-rich_RLK_(RECEPTOR-like_protein_kinase)_8_4:12129485-12134086_FORWARD_LENGTH=1262_1e-12	Bradi5g07075_No_Description_present_2e-90	GRMZM5G801676_No_Description_present_2e-93	P10978_RNAdirected_DNA_polymerase_EC_2_7_7_49_Nicotiana_tabacum_SwissProt_6e-68	No_Hits	No_Hits	No_Hits	No_Hits	No_Hits
snp_05_13977160	5	6.0451	0.268	ac	pLARmEB	0.208599	1.12235	LOC_Os05g24190	downstream_gene_variant	c.*3646T>C		13969623	13973514	'35.2'_'not_assigned.unknown'	7e-69_sp|P10978|POLX_TOBAC_Retrovirus-related_Pol_polyprotein_from_	0.0_gi|62701755|gb|AAX92828.1|_retrotransposon_protein,_putative,_	No_Hits	AT4G23160.1_Symbols:_CRK8_cysteine-rich_RLK_(RECEPTOR-like_protein_kinase)_8_4:12129485-12134086_FORWARD_LENGTH=1262_1e-12	Bradi5g07075_No_Description_present_2e-90	GRMZM5G801676_No_Description_present_2e-93	P10978_RNAdirected_DNA_polymerase_EC_2_7_7_49_Nicotiana_tabacum_SwissProt_6e-68	No_Hits	No_Hits	No_Hits	No_Hits	No_Hits
snp_05_15578698	5	4.9862	1.3648	ac	mrMLM	0.271716	2.63441	LOC_Os05g26840	upstream_gene_variant	c.-2608T>A		15574252	15576162	'34.99'_'transport.misc'	0.0_sp|Q9SRK7|AZG1_ARATH_Adenine/guanine_permease_AZG1_OS=Arabidopsis_	0.0_gi|125551859|gb|EAY97568.1|_hypothetical_protein_OsI_19496_[Oryza_	Sb09g013790_similar_to_Putative_uncharacterized_protein_0.0	AT3G10960.1_Symbols:_ATAZG1,_AZG1_AZA-guanine_resistant1_3:3424986-3426725_REVERSE_LENGTH=579_0.0	Bradi2g30850_nucleobase_transmembrane_transporter_activity_(Blast2GO)_0.0	GRMZM2G119970_hypothetical_protein_LOC100280431__0.0	B8CKE7_hypoxanthine_phosphoribosyltransferase_EC_2_4_2_8_Shewanella_piezotolerans_(strain_WP3_/_JCM_13877)_TrEMBL_2e-68	No_Hits	No_Hits	gnl_TC-DB_Q9SRK7_2_A_40_7_3_At3g10960_OS=Arabidopsis_thaliana_GN=At3g10960_PE=2_SV=1_0.0	No_Hits	No_Hits
snp_05_15589585	5	6.1088	3.0509	adhesiveness	ISIS_EM-BLASSO	-0.453482	4.96584	LOC_Os05g26850	upstream_gene_variant	c.-2404T>A		15585609	15587181	'35.2'_'not_assigned.unknown'	No_Hits	No_Hits	No_Hits	No_Hits	No_Hits	No_Hits	No_Hits	No_Hits	No_Hits	No_Hits	No_Hits	No_Hits
snp_05_15589585	5	11.4481	5.0271	adhesiveness	FASTmrEMMA	-0.453482	4.96584	LOC_Os05g26850	upstream_gene_variant	c.-2404T>A		15585609	15587181	'35.2'_'not_assigned.unknown'	No_Hits	No_Hits	No_Hits	No_Hits	No_Hits	No_Hits	No_Hits	No_Hits	No_Hits	No_Hits	No_Hits	No_Hits
snp_05_15589585	5	13.7244	4.718	adhesiveness	mrMLM	-0.453482	4.96584	LOC_Os05g26850	upstream_gene_variant	c.-2404T>A		15585609	15587181	'35.2'_'not_assigned.unknown'	No_Hits	No_Hits	No_Hits	No_Hits	No_Hits	No_Hits	No_Hits	No_Hits	No_Hits	No_Hits	No_Hits	No_Hits
snp_05_15589585	5	26.3562	1.2192	adhesiveness	pLARmEB	-0.453482	4.96584	LOC_Os05g26850	upstream_gene_variant	c.-2404T>A		15585609	15587181	'35.2'_'not_assigned.unknown'	No_Hits	No_Hits	No_Hits	No_Hits	No_Hits	No_Hits	No_Hits	No_Hits	No_Hits	No_Hits	No_Hits	No_Hits
snp_05_15684882	5	7.2435	4.1067	springiness	ISIS_EM-BLASSO	-0.187048	0.859131	LOC_Os05g26990	downstream_gene_variant	c.*1724A>G		15681556	15688718	'35.2'_'not_assigned.unknown'	No_Hits	No_Hits	No_Hits	No_Hits	No_Hits	No_Hits	No_Hits	No_Hits	No_Hits	No_Hits	No_Hits	No_Hits
snp_05_15687081	5	4.7464	0.104	ac	pLARmEB	0.315226	3.52835	LOC_Os05g26990	synonymous_variant	c.239T>C	p.Ser80Ser	15681556	15688718	'35.2'_'not_assigned.unknown'	No_Hits	No_Hits	No_Hits	No_Hits	No_Hits	No_Hits	No_Hits	No_Hits	No_Hits	No_Hits	No_Hits	No_Hits
snp_05_21167628	5	12.1723	0.3419	ac	pLARmEB	0.228275	1.15611	LOC_Os05g35630	downstream_gene_variant	c.*464A>G		21166715	21167164	'35.2'_'not_assigned.unknown'	No_Hits	2e-98_gi|125552449|gb|EAY98158.1|_hypothetical_protein_OsI_20072_[Oryza_	No_Hits	No_Hits	No_Hits	No_Hits	No_Hits	No_Hits	No_Hits	No_Hits	No_Hits	No_Hits
snp_05_21765243	5	4.6627	0.1106	ac	pLARmEB	0.255318	2.43593	LOC_Os05g37225	upstream_gene_variant	c.-2713C>T		21761628	21762740	'35.2'_'not_assigned.unknown'	No_Hits	2e-34_gi|222631762|gb|EEE63894.1|_hypothetical_protein_OsJ_18719_[Oryza_	No_Hits	No_Hits	No_Hits	No_Hits	No_Hits	No_Hits	No_Hits	No_Hits	No_Hits	No_Hits
snp_05_21765243	5	13.7501	4.4163	ac	FASTmrEMMA	0.255318	2.43593	LOC_Os05g37225	upstream_gene_variant	c.-2713C>T		21761628	21762740	'35.2'_'not_assigned.unknown'	No_Hits	2e-34_gi|222631762|gb|EEE63894.1|_hypothetical_protein_OsJ_18719_[Oryza_	No_Hits	No_Hits	No_Hits	No_Hits	No_Hits	No_Hits	No_Hits	No_Hits	No_Hits	No_Hits
snp_05_23939751	5	9.4345	0.2185	cohesiveness	pLARmEB	-0.368728	4.35805	LOC_Os05g40810	upstream_gene_variant	c.-4615C>A		23931394	23936950	'27.3.67'_'RNA.regulation_of_transcription.putative_transcription_regulator'	No_Hits	0.0_gi|222632029|gb|EEE64161.1|_hypothetical_protein_OsJ_18993_[Oryza_	Sb09g023796_similar_to_Putative_uncharacterized_protein_1e-151	AT1G04020.1_Symbols:_ATBARD1,_BARD1,_ROW1_breast_cancer_associated_RING_1_1:1036610-1040045_FORWARD_LENGTH=714_2e-34	Bradi2g21960_histone_methyltransferase_activity,_ubiquitin-protein_ligase_activity_(Blast2GO)_4e-163	GRMZM2G044273_hypothetical_protein_LOC100273997_(LOC100273997),_mRNA_7e-133	Q5RJY2_Ubiquitinprotein_ligase_EC_6_3_2_19_Mus_musculus_SwissProt_8e-07	No_Hits	No_Hits	No_Hits	No_Hits	No_Hits
snp_05_27396039	5	3.8248	2.2947	hardness	mrMLM	-0.308902	3.17529	LOC_Os05g47790-LOC_Os05g47810	intergenic_region	n.27396039A>G		NA	NA	NA	NA	NA	NA	NA	NA	NA	NA	NA	NA	NA	NA	NA
snp_05_27396039	5	6.3555	3.7719	hardness	ISIS_EM-BLASSO	-0.308902	3.17529	LOC_Os05g47790-LOC_Os05g47810	intergenic_region	n.27396039A>G		NA	NA	NA	NA	NA	NA	NA	NA	NA	NA	NA	NA	NA	NA	NA
snp_05_27989281	5	3.875	1.3454	hardness	pLARmEB	-0.394368	1.89314	LOC_Os05g48820	upstream_gene_variant	c.-2910A>C		27975656	27986371	'27.3.22'_'RNA.regulation_of_transcription.HB	No_Hits	0.0_gi|222632557|gb|EEE64689.1|_hypothetical_protein_OsJ_19544_[Oryza_	Sb03g030770_similar_to_Putative_uncharacterized_protein_0.0	AT5G44180.1_Symbols:_Homeodomain-like_transcriptional_regulator_5:17783172-17789872_FORWARD_LENGTH=1694_0.0	Bradi2g16647_No_Description_present_0.0	GRMZM2G125294_No_Description_present_0.0	No_Hits	No_Hits	HB_transcription_factor	No_Hits	No_Hits	No_Hits
snp_05_28547802	5	6.8081	2.6985	ac	ISIS_EM-BLASSO	0.230246	1.08412	LOC_Os05g49750	upstream_gene_variant	c.-4788A>C		28539658	28543849	'35.2'_'not_assigned.unknown'	No_Hits	0.0_gi|125553403|gb|EAY99112.1|_hypothetical_protein_OsI_21071_[Oryza_	Sb09g029100_similar_to_Putative_uncharacterized_protein_3e-102	AT1G64385.1_Symbols:_unknown_protein;_FUNCTIONS_IN:_molecular_function_unknown;_INVOLVED_IN:_biological_process_unknown;_LOCATED_IN:_endomembrane_system;_Has_66_Blast_hits_to_66_proteins_in_21_species:_Archae_-_0;_Bacteria_-_0;_Metazoa_-_6;_Fungi_-_4;_Plants_-_51;_Viruses_-_0;_Other_Eukaryotes_-_5_(source:_NCBI_BLink)._1:23900309-23901956_FORWARD_LENGTH=351_3e-32	Bradi2g15820_No_Description_present_3e-100	AC234185.1_FGP007_No_Description_present_5e-97	No_Hits	No_Hits	No_Hits	No_Hits	No_Hits	No_Hits
snp_05_28674721	5	5.3007	0.1651	springiness	pLARmEB	-0.2343	1.95836	LOC_Os05g50000	upstream_gene_variant	c.-1326C>T		28672187	28673395	'35.2'_'not_assigned.unknown'	No_Hits	0.0_gi|50080259|gb|AAT69594.1|_hypothetical_protein_[Oryza_sativa_	Sb07g001530_Predicted_protein_2e-25	No_Hits	No_Hits	GRMZM2G037023_hypothetical_protein_LOC100278687__3e-08	No_Hits	No_Hits	No_Hits	No_Hits	No_Hits	No_Hits
snp_05_29061672	5	3.1094	1.114	springiness	ISIS_EM-BLASSO	-0.287754	3.79076	LOC_Os05g50690	synonymous_variant	c.564C>T	p.Tyr188Tyr	29058243	29062280	'35.1.5'_'not_assigned.no_ontology.pentatricopeptide_(PPR)_repeat-containing_protein'	1e-121_sp|Q9T0D6|PP306_ARATH_Pentatricopeptide_repeat-containing_protein_	0.0_gi|297724361|ref|NP_001174544.1|_Os05g0583900_[Oryza_sativa_Japonica_	Sb03g039460_similar_to_Putative_uncharacterized_protein_OSJNBb0035N21.6_0.0	AT4G11690.1_Symbols:_Pentatricopeptide_repeat_(PPR-like)_superfamily_protein_4:7056254-7057954_FORWARD_LENGTH=566_1e-122	Bradi1g27730_single-stranded_DNA_binding,_mRNA_3'-UTR_binding_(Blast2GO)_0.0	GRMZM2G072600_EMB2745__0.0	B9RD38_naringeninchalcone_synthase_EC_2_3_1_74_Ricinus_communis_TrEMBL_4e-38	No_Hits	No_Hits	No_Hits	No_Hits	No_Hits
snp_05_29374402	5	3.5275	0.0238	ac	pLARmEB	-0.180093	1.68486	LOC_Os05g51200	upstream_gene_variant	c.-3067T>C		29367524	29371335	'30.2.17'_'signalling.receptor_kinases.DUF_26'	0.0_sp|P10978|POLX_TOBAC_Retrovirus-related_Pol_polyprotein_from_	0.0_gi|47777371|gb|AAT38005.1|_putative_polyprotein_[Oryza_sativa_	No_Hits	AT4G23160.1_Symbols:_CRK8_cysteine-rich_RLK_(RECEPTOR-like_protein_kinase)_8_4:12129485-12134086_FORWARD_LENGTH=1262_1e-79	Bradi5g07075_No_Description_present_0.0	GRMZM5G801676_No_Description_present_2e-104	P10978_RNAdirected_DNA_polymerase_EC_2_7_7_49_Nicotiana_tabacum_SwissProt_0.0	No_Hits	No_Hits	No_Hits	No_Hits	No_Hits
snp_06_693529	6	4.1743	0.4086	springiness	ISIS_EM-BLASSO	0.303106	3.86524	LOC_Os06g02220	synonymous_variant	c.149C>A	p.Lys50Lys	692754	695751	'13.1.3.4'_'amino_acid_metabolism.synthesis.aspartate_family.methionine'	2e-119_sp|Q7XA67|MTN2_ARATH_5'-methylthioadenosine/S-adenosylhomocysteine_	0.0_gi|115465986|ref|NP_001056592.1|_Os06g0112200_[Oryza_sativa_Japonica_	Sb07g026190_similar_to_Methylthioadenosine/S-adenosyl_homocysteine_nucleosidase_3e-151	AT4G34840.1_Symbols:_ATMTN2,_ATMTAN2,_MTN2,_MTAN2_Phosphorylase_superfamily_protein_4:16606299-16607748_FORWARD_LENGTH=254_1e-120	Bradi1g51720_No_Description_present_6e-160	GRMZM2G171111_hypothetical_protein_LOC100193148__2e-150	Q8W162_adenosylhomocysteine_nucleosidase_EC_3_2_2_9_Oryza_sativa_TrEMBL_0.0	No_Hits	No_Hits	No_Hits	No_Hits	No_Hits
snp_06_756796	6	3.0739	0.0625	ac	pLARmEB	0.336607	2.8552	LOC_Os06g02290	missense_variant	c.130G>A	p.Ala44Thr	756269	756925	'35.2'_'not_assigned.unknown'	No_Hits	7e-118_gi|77548421|gb|ABA91218.1|_hypothetical_protein_LOC_Os11g02870_	No_Hits	No_Hits	No_Hits	No_Hits	No_Hits	No_Hits	No_Hits	No_Hits	No_Hits	No_Hits
snp_06_777101	6	5.1122	1.8355	ac	FASTmrEMMA	0.357343	3.70338	LOC_Os06g02320	upstream_gene_variant	c.-411G>A		776289	776690	'35.2'_'not_assigned.unknown'	No_Hits	3e-89_gi|55295886|dbj|BAD67754.1|_hypothetical_protein_[Oryza_sativa_	No_Hits	No_Hits	No_Hits	No_Hits	No_Hits	No_Hits	No_Hits	No_Hits	No_Hits	No_Hits
snp_06_1634284	6	3.077	4.1106	ac	ISIS_EM-BLASSO	0.585121	5.38539	LOC_Os06g04000	upstream_gene_variant	c.-895C>T		1635096	1636029	'31.3.1'_'cell.cycle.peptidylprolyl_isomerase'	7e-84_sp|P0CP86|PPIL3_CRYNJ_Peptidyl-prolyl_cis-trans_isomerase-like_	2e-116_gi|115466182|ref|NP_001056690.1|_Os06g0130500_[Oryza_sativa_Japonica_	Sb10g002010_similar_to_Peptidyl-prolyl_cis-trans_isomerase_1e-116	AT1G01940.1_Symbols:_Cyclophilin-like_peptidyl-prolyl_cis-trans_isomerase_family_protein_1:323082-324719_FORWARD_LENGTH=160_2e-108	Bradi1g49972_No_Description_present_6e-112	GRMZM2G118687_LOC100280578__8e-115	I1PZ78_Peptidylprolyl_isomerase_EC_5_2_1_8_Oryza_glaberrima_TrEMBL_3e-117	No_Hits	No_Hits	gnl_TC-DB_F4K2G0_3_D_1_8_1_Peptidyl-prolyl_cis-trans_isomerase_OS=Arabidopsis_thaliana_GN=CYP20-2_PE=3_SV=1_2e-37	No_Hits	No_Hits
snp_06_1634284	6	12.477	9.0313	ac	mrMLM	0.585121	5.38539	LOC_Os06g04000	upstream_gene_variant	c.-895C>T		1635096	1636029	'31.3.1'_'cell.cycle.peptidylprolyl_isomerase'	7e-84_sp|P0CP86|PPIL3_CRYNJ_Peptidyl-prolyl_cis-trans_isomerase-like_	2e-116_gi|115466182|ref|NP_001056690.1|_Os06g0130500_[Oryza_sativa_Japonica_	Sb10g002010_similar_to_Peptidyl-prolyl_cis-trans_isomerase_1e-116	AT1G01940.1_Symbols:_Cyclophilin-like_peptidyl-prolyl_cis-trans_isomerase_family_protein_1:323082-324719_FORWARD_LENGTH=160_2e-108	Bradi1g49972_No_Description_present_6e-112	GRMZM2G118687_LOC100280578__8e-115	I1PZ78_Peptidylprolyl_isomerase_EC_5_2_1_8_Oryza_glaberrima_TrEMBL_3e-117	No_Hits	No_Hits	gnl_TC-DB_F4K2G0_3_D_1_8_1_Peptidyl-prolyl_cis-trans_isomerase_OS=Arabidopsis_thaliana_GN=CYP20-2_PE=3_SV=1_2e-37	No_Hits	No_Hits
snp_06_1634284	6	22.3341	1.5032	ac	pLARmEB	0.585121	5.38539	LOC_Os06g04000	upstream_gene_variant	c.-895C>T		1635096	1636029	'31.3.1'_'cell.cycle.peptidylprolyl_isomerase'	7e-84_sp|P0CP86|PPIL3_CRYNJ_Peptidyl-prolyl_cis-trans_isomerase-like_	2e-116_gi|115466182|ref|NP_001056690.1|_Os06g0130500_[Oryza_sativa_Japonica_	Sb10g002010_similar_to_Peptidyl-prolyl_cis-trans_isomerase_1e-116	AT1G01940.1_Symbols:_Cyclophilin-like_peptidyl-prolyl_cis-trans_isomerase_family_protein_1:323082-324719_FORWARD_LENGTH=160_2e-108	Bradi1g49972_No_Description_present_6e-112	GRMZM2G118687_LOC100280578__8e-115	I1PZ78_Peptidylprolyl_isomerase_EC_5_2_1_8_Oryza_glaberrima_TrEMBL_3e-117	No_Hits	No_Hits	gnl_TC-DB_F4K2G0_3_D_1_8_1_Peptidyl-prolyl_cis-trans_isomerase_OS=Arabidopsis_thaliana_GN=CYP20-2_PE=3_SV=1_2e-37	No_Hits	No_Hits
snp_06_1669314	6	4.3216	5.4386	ac	ISIS_EM-BLASSO	0.608266	7.84483	LOC_Os06g04070	downstream_gene_variant	c.*5351G>A		1674045	1677406	'22.1.3'_'polyamine_metabolism.synthesis.arginine_decarboxylase'	0.0_sp|Q9SNN0|SPE1_ORYSJ_Arginine_decarboxylase_1_OS=Oryza_sativa_	0.0_gi|115466192|ref|NP_001056695.1|_Os06g0131300_[Oryza_sativa_Japonica_	Sb10g002070_similar_to_Arginine_decarboxylase_0.0	AT4G34710.2_Symbols:_ADC2,_SPE2,_ATADC2_arginine_decarboxylase_2_4:16560315-16562450_REVERSE_LENGTH=711_0.0	Bradi1g50067_No_Description_present_0.0	GRMZM2G396553_No_Description_present_0.0	A2Y8W3_Arginine_decarboxylase_EC_4_1_1_19_Oryza_sativa_subsp__indica_TrEMBL_0.0	No_Hits	No_Hits	No_Hits	No_Hits	No_Hits
snp_06_1704413	6	16.6653	6.0385	ac	FASTmrEMMA	0.678866	13.1341	LOC_Os06g04090	upstream_gene_variant	c.-1892A>T		1699371	1702859	'33.99'_'development.unspecified'	2e-105_sp|Q84WP6|NAC43_ARATH_NAC_domain-containing_protein_43_OS=Arabidopsis_	0.0_gi|6006373|dbj|BAA84803.1|_putative_OsNAC7_protein_[Oryza_sativa_	Sb10g002120_similar_to_Putative_NAM_(No_apical_meristem)_protein_1e-167	AT2G46770.1_Symbols:_NST1,_ANAC043_NAC_(No_Apical_Meristem)_domain_transcriptional_regulator_superfamily_protein_2:19220917-19222822_REVERSE_LENGTH=365_1e-106	Bradi1g50057_No_Description_present_1e-126	GRMZM2G171395_hypothetical_protein_LOC100280128__3e-152	No_Hits	No_Hits	NAC_transcription_factor	No_Hits	No_Hits	No_Hits
snp_06_1744863	6	7.8775	3.2544	adhesiveness	mrMLM	-0.612576	9.3593	LOC_Os06g04169	upstream_gene_variant	c.-2305C>T		1736249	1742581	'35.1'_'not_assigned.no_ontology'	No_Hits	0.0_gi|28190669|gb|AAO33147.1|_unknown_[Oryza_sativa_Japonica_Group]_	Sb10g002090_similar_to_Putative_uncharacterized_protein_131L1.1_0.0	AT4G24140.1_Symbols:_alpha/beta-Hydrolases_superfamily_protein_4:12530032-12533664_REVERSE_LENGTH=498_0.0	Bradi1g50030_No_Description_present_0.0	GRMZM2G121333_No_Description_present_0.0	Q81H00_triacylglycerol_lipase_EC_3_1_1_3_Bacillus_cereus_(strain_ATCC_14579_/_DSM_31)_TrEMBL_8e-09	No_Hits	No_Hits	No_Hits	No_Hits	No_Hits
snp_06_1744863	6	29.897	1.3666	adhesiveness	pLARmEB	-0.612576	9.3593	LOC_Os06g04169	upstream_gene_variant	c.-2305C>T		1736249	1742581	'35.1'_'not_assigned.no_ontology'	No_Hits	0.0_gi|28190669|gb|AAO33147.1|_unknown_[Oryza_sativa_Japonica_Group]_	Sb10g002090_similar_to_Putative_uncharacterized_protein_131L1.1_0.0	AT4G24140.1_Symbols:_alpha/beta-Hydrolases_superfamily_protein_4:12530032-12533664_REVERSE_LENGTH=498_0.0	Bradi1g50030_No_Description_present_0.0	GRMZM2G121333_No_Description_present_0.0	Q81H00_triacylglycerol_lipase_EC_3_1_1_3_Bacillus_cereus_(strain_ATCC_14579_/_DSM_31)_TrEMBL_8e-09	No_Hits	No_Hits	No_Hits	No_Hits	No_Hits
snp_06_1765761	6	11.6907	5.6391	ac	FASTmrEMMA	0.535322	5.15102	LOC_Os06g04200	splice_donor_variant&intron_variant	c.-33+2G>T		1765622	1770656	'2.1.2.2'_'major_CHO_metabolism.synthesis.starch.starch_synthase'	0.0_sp|Q0DEV5|SSG1_ORYSJ_Granule-bound_starch_synthase_1,_chloroplastic/amyloplastic_	0.0_gi|115466210|ref|NP_001056704.1|_Os06g0133000_[Oryza_sativa_Japonica_	Sb10g002140_similar_to_Granule-bound_starch_synthase_1,_chloroplast_precursor_0.0	AT1G32900.1_Symbols:_UDP-Glycosyltransferase_superfamily_protein_1:11920582-11923506_REVERSE_LENGTH=610_0.0	Bradi1g50090_Starch_Synthase;AliasBdSSV_0.0	GRMZM2G024993_Granule-bound_starch_synthase_1,_chloroplastic/amyloplastic_Precursor_(EC_2.4.1.242)(Granule-bound_starch_synthase_I)(GBSS-I)_0.0	B7EHV0_NDPglucosestarch_glucosyltransferase_EC_2_4_1_242_Oryza_sativa_subsp__japonica_TrEMBL_0.0	No_Hits	No_Hits	No_Hits	No_Hits	No_Hits
snp_06_1765761	6	12.1753	1.1056	ac	pLARmEB	0.535322	5.15102	LOC_Os06g04200	splice_donor_variant&intron_variant	c.-33+2G>T		1765622	1770656	'2.1.2.2'_'major_CHO_metabolism.synthesis.starch.starch_synthase'	0.0_sp|Q0DEV5|SSG1_ORYSJ_Granule-bound_starch_synthase_1,_chloroplastic/amyloplastic_	0.0_gi|115466210|ref|NP_001056704.1|_Os06g0133000_[Oryza_sativa_Japonica_	Sb10g002140_similar_to_Granule-bound_starch_synthase_1,_chloroplast_precursor_0.0	AT1G32900.1_Symbols:_UDP-Glycosyltransferase_superfamily_protein_1:11920582-11923506_REVERSE_LENGTH=610_0.0	Bradi1g50090_Starch_Synthase;AliasBdSSV_0.0	GRMZM2G024993_Granule-bound_starch_synthase_1,_chloroplastic/amyloplastic_Precursor_(EC_2.4.1.242)(Granule-bound_starch_synthase_I)(GBSS-I)_0.0	B7EHV0_NDPglucosestarch_glucosyltransferase_EC_2_4_1_242_Oryza_sativa_subsp__japonica_TrEMBL_0.0	No_Hits	No_Hits	No_Hits	No_Hits	No_Hits
snp_06_1765761	6	12.315	7.7672	adhesiveness	FASTmrEMMA	-0.633353	6.93581	LOC_Os06g04200	splice_donor_variant&intron_variant	c.-33+2G>T		1765622	1770656	'2.1.2.2'_'major_CHO_metabolism.synthesis.starch.starch_synthase'	0.0_sp|Q0DEV5|SSG1_ORYSJ_Granule-bound_starch_synthase_1,_chloroplastic/amyloplastic_	0.0_gi|115466210|ref|NP_001056704.1|_Os06g0133000_[Oryza_sativa_Japonica_	Sb10g002140_similar_to_Granule-bound_starch_synthase_1,_chloroplast_precursor_0.0	AT1G32900.1_Symbols:_UDP-Glycosyltransferase_superfamily_protein_1:11920582-11923506_REVERSE_LENGTH=610_0.0	Bradi1g50090_Starch_Synthase;AliasBdSSV_0.0	GRMZM2G024993_Granule-bound_starch_synthase_1,_chloroplastic/amyloplastic_Precursor_(EC_2.4.1.242)(Granule-bound_starch_synthase_I)(GBSS-I)_0.0	B7EHV0_NDPglucosestarch_glucosyltransferase_EC_2_4_1_242_Oryza_sativa_subsp__japonica_TrEMBL_0.0	No_Hits	No_Hits	No_Hits	No_Hits	No_Hits
snp_06_1826635	6	12.3606	3.6917	ac	ISIS_EM-BLASSO	0.636714	11.4947	LOC_Os06g04290	upstream_gene_variant	c.-4704G>T		1820084	1822078	'29.2.1.2.1.20'_'protein.synthesis.ribosomal_protein.eukaryotic.40S_subunit.S20'	5e-89_sp|P35686|RS20_ORYSJ_40S_ribosomal_protein_S20_OS=Oryza_sativa_	3e-87_gi|115466228|ref|NP_001056713.1|_Os06g0134000_[Oryza_sativa_Japonica_	Sb10g002240_similar_to_40S_ribosomal_protein_S20_7e-79	AT5G62300.2_Symbols:_Ribosomal_protein_S10p/S20e_family_protein_5:25021388-25022235_REVERSE_LENGTH=124_1e-65	Bradi1g51650_No_Description_present_8e-81	GRMZM2G092296_hypothetical_protein_LOC100194044__7e-77	No_Hits	No_Hits	No_Hits	No_Hits	No_Hits	No_Hits
snp_06_1826635	6	23.5902	0.8419	ac	pLARmEB	0.636714	11.4947	LOC_Os06g04290	upstream_gene_variant	c.-4704G>T		1820084	1822078	'29.2.1.2.1.20'_'protein.synthesis.ribosomal_protein.eukaryotic.40S_subunit.S20'	5e-89_sp|P35686|RS20_ORYSJ_40S_ribosomal_protein_S20_OS=Oryza_sativa_	3e-87_gi|115466228|ref|NP_001056713.1|_Os06g0134000_[Oryza_sativa_Japonica_	Sb10g002240_similar_to_40S_ribosomal_protein_S20_7e-79	AT5G62300.2_Symbols:_Ribosomal_protein_S10p/S20e_family_protein_5:25021388-25022235_REVERSE_LENGTH=124_1e-65	Bradi1g51650_No_Description_present_8e-81	GRMZM2G092296_hypothetical_protein_LOC100194044__7e-77	No_Hits	No_Hits	No_Hits	No_Hits	No_Hits	No_Hits
snp_06_1829391	6	12.2855	8.3917	ac	mrMLM	0.781755	15.0627	LOC_Os06g04300	upstream_gene_variant	c.-3032G>A		1822766	1826383	'33.99'_'development.unspecified'	3e-39_sp|Q5EAR5|TRPT1_DANRE_tRNA_2'-phosphotransferase_1_OS=Danio_rerio_	0.0_gi|297724441|ref|NP_001174584.1|_Os06g0134050_[Oryza_sativa_Japonica_	Sb10g002260_similar_to_TRNA_2\'phosphotransferase-like_3e-128	AT2G45330.2_Symbols:_emb1067_RNA_2'-phosphotransferase,_Tpt1_/_KptA_family_2:18686340-18687874_FORWARD_LENGTH=286_2e-111	Bradi1g51640_tRNA_2'-phosphotransferase_activity_(Blast2GO)_2e-98	GRMZM2G092568_No_Description_present_4e-145	Q5EAR5_2'phosphotransferase_EC_2_7_1_160_Danio_rerio_SwissProt_3e-38	No_Hits	No_Hits	No_Hits	No_Hits	No_Hits
snp_06_1948904	6	5.5721	1.874	adhesiveness	mrMLM	-0.532227	7.05626	LOC_Os06g04530	upstream_gene_variant	c.-601G>A		1949424	1953325	'29.5.5'_'protein.degradation.serine_protease'	9e-118_sp|Q9XJ36|CLPR2_ARATH_ATP-dependent_Clp_protease_proteolytic_	0.0_gi|115466260|ref|NP_001056729.1|_Os06g0136800_[Oryza_sativa_Japonica_	Sb10g002480_similar_to_PL5L15_0.0	AT1G12410.1_Symbols:_CLPR2,_NCLPP2,_CLP2_CLP_protease_proteolytic_subunit_2_1:4223099-4224954_FORWARD_LENGTH=279_7e-119	Bradi1g51530_serine-type_endopeptidase_activity_(Blast2GO)_0.0	GRMZM2G148106_PL5L15__0.0	B9RBU4_Endopeptidase_Clp_EC_3_4_21_92_Ricinus_communis_TrEMBL_8e-128	No_Hits	No_Hits	No_Hits	No_Hits	No_Hits
snp_06_1948904	6	14.9078	8.0477	adhesiveness	FASTmrEMMA	-0.532227	7.05626	LOC_Os06g04530	upstream_gene_variant	c.-601G>A		1949424	1953325	'29.5.5'_'protein.degradation.serine_protease'	9e-118_sp|Q9XJ36|CLPR2_ARATH_ATP-dependent_Clp_protease_proteolytic_	0.0_gi|115466260|ref|NP_001056729.1|_Os06g0136800_[Oryza_sativa_Japonica_	Sb10g002480_similar_to_PL5L15_0.0	AT1G12410.1_Symbols:_CLPR2,_NCLPP2,_CLP2_CLP_protease_proteolytic_subunit_2_1:4223099-4224954_FORWARD_LENGTH=279_7e-119	Bradi1g51530_serine-type_endopeptidase_activity_(Blast2GO)_0.0	GRMZM2G148106_PL5L15__0.0	B9RBU4_Endopeptidase_Clp_EC_3_4_21_92_Ricinus_communis_TrEMBL_8e-128	No_Hits	No_Hits	No_Hits	No_Hits	No_Hits
snp_06_1948904	6	16.384	5.8628	adhesiveness	ISIS_EM-BLASSO	-0.532227	7.05626	LOC_Os06g04530	upstream_gene_variant	c.-601G>A		1949424	1953325	'29.5.5'_'protein.degradation.serine_protease'	9e-118_sp|Q9XJ36|CLPR2_ARATH_ATP-dependent_Clp_protease_proteolytic_	0.0_gi|115466260|ref|NP_001056729.1|_Os06g0136800_[Oryza_sativa_Japonica_	Sb10g002480_similar_to_PL5L15_0.0	AT1G12410.1_Symbols:_CLPR2,_NCLPP2,_CLP2_CLP_protease_proteolytic_subunit_2_1:4223099-4224954_FORWARD_LENGTH=279_7e-119	Bradi1g51530_serine-type_endopeptidase_activity_(Blast2GO)_0.0	GRMZM2G148106_PL5L15__0.0	B9RBU4_Endopeptidase_Clp_EC_3_4_21_92_Ricinus_communis_TrEMBL_8e-128	No_Hits	No_Hits	No_Hits	No_Hits	No_Hits
snp_06_2007611	6	4.2553	0.1573	adhesiveness	pLARmEB	-0.373909	3.53744	LOC_Os06g04610	upstream_gene_variant	c.-2522T>G		2009996	2015659	'27.1'_'RNA.processing'	2e-82_sp|O65693|RBFA_ARATH_Probable_ribosome-binding_factor_A,_chloroplastic_	2e-146_gi|115466270|ref|NP_001056734.1|_Os06g0137600_[Oryza_sativa_Japonica_	Sb10g002540_similar_to_Ribosome-binding_factor_A_protein-like_2e-99	AT4G34730.1_Symbols:_ribosome-binding_factor_A_family_protein_4:16570019-16571274_REVERSE_LENGTH=215_1e-83	Bradi1g51470_No_Description_present_3e-121	GRMZM2G115156_ribosome-binding_factor_A__3e-112	No_Hits	No_Hits	No_Hits	No_Hits	No_Hits	No_Hits
snp_06_6015190	6	7.4468	1.8519	adhesiveness	mrMLM	-0.197312	2.14419	LOC_Os06g11410	upstream_gene_variant	c.-4735T>C		6019597	6021861	'31.3'_'cell.cycle'	0.0_sp|Q69QB8|CCD31_ORYSJ_Cyclin-D3-1_OS=Oryza_sativa_subsp._japonica_	0.0_gi|147636593|sp|Q69QB8.2|CCD31_ORYSJ_RecName:_Full=Cyclin-D3-1;_	Sb04g033870_similar_to_D-type_cyclin_7e-140	AT5G65420.1_Symbols:_CYCD4;1_CYCLIN_D4;1_5:26141592-26143750_REVERSE_LENGTH=308_6e-67	Bradi3g58300_CYCLIN,_subfamily_CYCD3;AliasBdCYCD3_1e-154	GRMZM2G075117_LOC541915__1e-143	No_Hits	No_Hits	No_Hits	No_Hits	No_Hits	No_Hits
snp_06_6710536	6	4.5563	0.115	ac	pLARmEB	0.349284	4.35677	LOC_Os06g12380	upstream_gene_variant	c.-1942C>T		6712478	6713221	'35.2'_'not_assigned.unknown'	No_Hits	5e-177_gi|51535394|dbj|BAD37264.1|_hypothetical_protein_[Oryza_sativa_	No_Hits	No_Hits	No_Hits	No_Hits	No_Hits	No_Hits	No_Hits	No_Hits	No_Hits	No_Hits
snp_06_6710536	6	7.1148	2.0029	ac	mrMLM	0.349284	4.35677	LOC_Os06g12380	upstream_gene_variant	c.-1942C>T		6712478	6713221	'35.2'_'not_assigned.unknown'	No_Hits	5e-177_gi|51535394|dbj|BAD37264.1|_hypothetical_protein_[Oryza_sativa_	No_Hits	No_Hits	No_Hits	No_Hits	No_Hits	No_Hits	No_Hits	No_Hits	No_Hits	No_Hits
snp_06_6821287	6	3.9491	0.0001	cohesiveness	pLARmEB	-0.221632	0.999913	LOC_Os06g12580	upstream_gene_variant	c.-1692G>C		6816402	6819861	'35.2'_'not_assigned.unknown'	No_Hits	0.0_gi|115467250|ref|NP_001057224.1|_Os06g0232000_[Oryza_sativa_Japonica_	Sb10g008260_similar_to_Putative_uncharacterized_protein_2e-73	AT5G39570.1_Symbols:_FUNCTIONS_IN:_molecular_function_unknown;_INVOLVED_IN:_biological_process_unknown;_LOCATED_IN:_cytosol,_nucleus;_EXPRESSED_IN:_25_plant_structures;_EXPRESSED_DURING:_14_growth_stages;_BEST_Arabidopsis_thaliana_protein_match_is:_glycine-rich_protein_(TAIR:AT3G29075.1);_Has_30201_Blast_hits_to_17322_proteins_in_780_species:_Archae_-_12;_Bacteria_-_1396;_Metazoa_-_17338;_Fungi_-…	Bradi1g45050_No_Description_present_6e-125	GRMZM2G701082_hypothetical_protein_LOC100191540__7e-102	No_Hits	No_Hits	No_Hits	No_Hits	No_Hits	No_Hits
snp_06_15796335	6	4.8612	1.8485	adhesiveness	mrMLM	-0.413933	2.50161	LOC_Os06g27880	upstream_gene_variant	c.-2045C>A		15798380	15807059	'35.2'_'not_assigned.unknown'	2e-35_sp|Q8I7P9|POL5_DROME_Retrovirus-related_Pol_polyprotein_from_	0.0_gi|108862530|gb|ABA97825.2|_retrotransposon_protein,_putative,_	Sb07g011900_similar_to_Polyprotein_2e-43	No_Hits	Bradi2g40377_No_Description_present_1e-42	GRMZM2G443387_No_Description_present_6e-110	E0VZF7_RNAdirected_DNA_polymerase_EC_2_7_7_49_Pediculus_humanus_subsp__corporis_TrEMBL_3e-44	No_Hits	No_Hits	No_Hits	No_Hits	No_Hits
snp_06_17650677	6	4.628	0.1907	cohesiveness	pLARmEB	-0.298774	1.53406	LOC_Os06g30510	downstream_gene_variant	c.*4044C>T		17639391	17646633	'35.2'_'not_assigned.unknown'	9e-37_sp|Q09575|YRD6_CAEEL_Uncharacterized_protein_K02A2.6_OS=Caenorhabditis_	0.0_gi|116309591|emb|CAH66649.1|_OSIGBa0146I21.6_[Oryza_sativa_Indica_	Sb07g011900_similar_to_Polyprotein_2e-40	No_Hits	Bradi1g54640_RNA-directed_DNA_polymerase_activity,_aspartic-type_endopeptidase_activity_(Blast2GO)_3e-40	GRMZM2G115653_No_Description_present_1e-78	P10401_RNAdirected_DNA_polymerase_EC_2_7_7_49_Drosophila_melanogaster_SwissProt_3e-33	No_Hits	No_Hits	No_Hits	No_Hits	No_Hits
snp_06_19437296	6	3.917	1.4665	ac	mrMLM	0.299751	3.03853	LOC_Os06g33360	missense_variant	c.1196C>T	p.Ala399Val	19434822	19439087	'20.1'_'stress.biotic'	4e-45_sp|Q9M667|RPP13_ARATH_Disease_resistance_protein_RPP13_OS=Arabidopsis_	0.0_gi|115468324|ref|NP_001057761.1|_Os06g0524900_[Oryza_sativa_Japonica_	Sb09g004210_similar_to_Os05g0240200_protein_2e-144	AT3G46530.1_Symbols:_RPP13_NB-ARC_domain-containing_disease_resistance_protein_3:17130739-17133246_REVERSE_LENGTH=835_3e-46	Bradi4g44550_NBS_LRR_3e-140	GRMZM2G065692_hypothetical_protein_LOC100381536__3e-132	B9SQ65_phosphoprotein_phosphatase_EC_3_1_3_16_Ricinus_communis_TrEMBL_1e-64	No_Hits	No_Hits	No_Hits	No_Hits	No_Hits
snp_06_19437296	6	4.1467	1.1476	ac	ISIS_EM-BLASSO	0.299751	3.03853	LOC_Os06g33360	missense_variant	c.1196C>T	p.Ala399Val	19434822	19439087	'20.1'_'stress.biotic'	4e-45_sp|Q9M667|RPP13_ARATH_Disease_resistance_protein_RPP13_OS=Arabidopsis_	0.0_gi|115468324|ref|NP_001057761.1|_Os06g0524900_[Oryza_sativa_Japonica_	Sb09g004210_similar_to_Os05g0240200_protein_2e-144	AT3G46530.1_Symbols:_RPP13_NB-ARC_domain-containing_disease_resistance_protein_3:17130739-17133246_REVERSE_LENGTH=835_3e-46	Bradi4g44550_NBS_LRR_3e-140	GRMZM2G065692_hypothetical_protein_LOC100381536__3e-132	B9SQ65_phosphoprotein_phosphatase_EC_3_1_3_16_Ricinus_communis_TrEMBL_1e-64	No_Hits	No_Hits	No_Hits	No_Hits	No_Hits
snp_06_19437296	6	6.6911	0.1704	ac	pLARmEB	0.299751	3.03853	LOC_Os06g33360	missense_variant	c.1196C>T	p.Ala399Val	19434822	19439087	'20.1'_'stress.biotic'	4e-45_sp|Q9M667|RPP13_ARATH_Disease_resistance_protein_RPP13_OS=Arabidopsis_	0.0_gi|115468324|ref|NP_001057761.1|_Os06g0524900_[Oryza_sativa_Japonica_	Sb09g004210_similar_to_Os05g0240200_protein_2e-144	AT3G46530.1_Symbols:_RPP13_NB-ARC_domain-containing_disease_resistance_protein_3:17130739-17133246_REVERSE_LENGTH=835_3e-46	Bradi4g44550_NBS_LRR_3e-140	GRMZM2G065692_hypothetical_protein_LOC100381536__3e-132	B9SQ65_phosphoprotein_phosphatase_EC_3_1_3_16_Ricinus_communis_TrEMBL_1e-64	No_Hits	No_Hits	No_Hits	No_Hits	No_Hits
snp_06_22848516	6	3.3323	0.0828	adhesiveness	pLARmEB	-0.563401	5.28674	LOC_Os06g38564-LOC_Os06g38580	intergenic_region	n.22848516G>C		NA	NA	NA	NA	NA	NA	NA	NA	NA	NA	NA	NA	NA	NA	NA
snp_06_22848516	6	3.3719	1.2583	adhesiveness	ISIS_EM-BLASSO	-0.563401	5.28674	LOC_Os06g38564-LOC_Os06g38580	intergenic_region	n.22848516G>C		NA	NA	NA	NA	NA	NA	NA	NA	NA	NA	NA	NA	NA	NA	NA
snp_06_22848516	6	5.5509	1.6938	adhesiveness	mrMLM	-0.563401	5.28674	LOC_Os06g38564-LOC_Os06g38580	intergenic_region	n.22848516G>C		NA	NA	NA	NA	NA	NA	NA	NA	NA	NA	NA	NA	NA	NA	NA
snp_06_24206580	6	4.9792	1.1318	ac	FASTmrEMMA	0.204845	1.99242	LOC_Os06g40590	upstream_gene_variant	c.-566T>C		24198169	24206081	'35.2'_'not_assigned.unknown'	No_Hits	0.0_gi|51090356|dbj|BAD35617.1|_hypothetical_protein_[Oryza_sativa_	Sb10g023800_weakly_similar_to_Putative_uncharacterized_protein_0.0	AT2G04235.1_Symbols:_unknown_protein;_FUNCTIONS_IN:_molecular_function_unknown;_INVOLVED_IN:_biological_process_unknown;_LOCATED_IN:_cellular_component_unknown;_EXPRESSED_IN:_cultured_cell;_Has_713_Blast_hits_to_345_proteins_in_122_species:_Archae_-_2;_Bacteria_-_262;_Metazoa_-_138;_Fungi_-_55;_Plants_-_39;_Viruses_-_0;_Other_Eukaryotes_-_217_(source:_NCBI_BLink)._2:1449414-1455018_FORWARD_LENGTH…	Bradi1g36350_nucleoside-triphosphatase_activity_(Blast2GO)_0.0	AC209877.3_FGP002_No_Description_present_1e-90	No_Hits	No_Hits	No_Hits	No_Hits	No_Hits	No_Hits
snp_06_24287677	6	4.1909	4.3743	hardness	mrMLM	-0.352688	4.68778	LOC_Os06g40740	upstream_gene_variant	c.-325C>A		24287957	24292740	'35.2'_'not_assigned.unknown'	No_Hits	0.0_gi|225216907|gb|ACN85203.1|_unknown_[Oryza_glaberrima]	Sb10g023910_similar_to_Putative_uncharacterized_protein_0.0	AT5G50350.1_Symbols:_unknown_protein;_FUNCTIONS_IN:_molecular_function_unknown;_INVOLVED_IN:_response_to_oxidative_stress;_LOCATED_IN:_chloroplast;_EXPRESSED_IN:_22_plant_structures;_EXPRESSED_DURING:_13_growth_stages;_Has_1807_Blast_hits_to_1807_proteins_in_277_species:_Archae_-_0;_Bacteria_-_0;_Metazoa_-_736;_Fungi_-_347;_Plants_-_385;_Viruses_-_0;_Other_Eukaryotes_-_339_(source:_NCBI_BLink)._5…	Bradi1g36210_No_Description_present_0.0	GRMZM2G010863_hypothetical_protein_LOC100277884__0.0	No_Hits	No_Hits	No_Hits	No_Hits	No_Hits	No_Hits
snp_06_26167370	6	3.5542	3.8416	springiness	ISIS_EM-BLASSO	-0.483533	2.57814	LOC_Os06g43520	upstream_gene_variant	c.-2943A>T		26159542	26164597	'26.10'_'misc.cytoome_P450'	7e-144_sp|A6YIH8|C7D55_HYOMU_Premnaspirodiene_oxygenase_OS=Hyoscyamus_	0.0_gi|51535463|dbj|BAD37360.1|_putative_cytoome_P450_[Oryza_sativa_	Sb10g025160_similar_to_Os06g0642600_protein_0.0	AT3G48310.1_Symbols:_CYP71A22_cytoome_P450,_family_71,_subfamily_A,_polypeptide_22_3:17888192-17889749_FORWARD_LENGTH=490_6e-111	Bradi5g21430_No_Description_present_0.0	GRMZM2G110388_No_Description_present_0.0	A6YIH8_premnaspirodiene_oxygenase_EC_1_14_13_121_Hyoscyamus_muticus_SwissProt_5e-143	No_Hits	No_Hits	No_Hits	No_Hits	No_Hits
snp_06_27648676	6	6.7192	0.319	adhesiveness	pLARmEB	0.235408	1.77275	LOC_Os06g45650-LOC_Os06g45660	intergenic_region	n.27648676A>G		NA	NA	NA	NA	NA	NA	NA	NA	NA	NA	NA	NA	NA	NA	NA
snp_06_27648676	6	7.8152	2.9986	adhesiveness	mrMLM	0.235408	1.77275	LOC_Os06g45650-LOC_Os06g45660	intergenic_region	n.27648676A>G		NA	NA	NA	NA	NA	NA	NA	NA	NA	NA	NA	NA	NA	NA	NA
snp_06_29872114	6	5.3655	0.0809	ac	pLARmEB	-0.244071	2.96847	LOC_Os06g49290	upstream_gene_variant	c.-396T>C		29871178	29871775	'35.2'_'not_assigned.unknown'	No_Hits	6e-50_gi|297725247|ref|NP_001174987.1|_Os06g0706700_[Oryza_sativa_Japonica_	Sb10g029350_similar_to_Erythrocyte_membrane_protein_1-like_1e-12	AT5G61412.1_Symbols:_unknown_protein;_FUNCTIONS_IN:_molecular_function_unknown;_INVOLVED_IN:_biological_process_unknown;_LOCATED_IN:_cellular_component_unknown;_BEST_Arabidopsis_thaliana_protein_match_is:_unknown_protein_(TAIR:AT4G33145.1);_Has_30201_Blast_hits_to_17322_proteins_in_780_species:_Archae_-_12;_Bacteria_-_1396;_Metazoa_-_17338;_Fungi_-_3422;_Plants_-_5037;_Viruses_-_0;_Other_Eukaryot…	Bradi1g08960_No_Description_present_3e-10	No_Hits	No_Hits	No_Hits	No_Hits	No_Hits	No_Hits	No_Hits
snp_07_1046709	7	3.9836	3.5355e-07	cohesiveness	pLARmEB	0.401473	2.04272	LOC_Os07g02800	missense_variant	c.374A>T	p.Asp125Val	1046017	1048052	'35.2'_'not_assigned.unknown'	No_Hits	No_Hits	Sb02g001600_similar_to_Putative_uncharacterized_protein_3e-119	AT2G03500.1_Symbols:_Homeodomain-like_superfamily_protein_2:1059926-1062259_FORWARD_LENGTH=432_3e-43	Bradi1g07630_cysteine-type_endopeptidase_activity_(Blast2GO)_4e-71	GRMZM2G173882_myb-like_DNA-binding_domain,_SHAQKYF_class_family_protein__2e-116	No_Hits	No_Hits	G2-like_transcription_factor	No_Hits	No_Hits	No_Hits
snp_07_15625737	7	3.3802	1.2875	adhesiveness	mrMLM	0.312081	3.19902	LOC_Os07g26990	synonymous_variant	c.52G>A	p.Thr18Thr	15624589	15625788	'35.2'_'not_assigned.unknown'	No_Hits	No_Hits	No_Hits	No_Hits	No_Hits	No_Hits	No_Hits	No_Hits	No_Hits	No_Hits	No_Hits	No_Hits
snp_07_15625737	7	6.9638	0.2056	adhesiveness	pLARmEB	0.312081	3.19902	LOC_Os07g26990	synonymous_variant	c.52G>A	p.Thr18Thr	15624589	15625788	'35.2'_'not_assigned.unknown'	No_Hits	No_Hits	No_Hits	No_Hits	No_Hits	No_Hits	No_Hits	No_Hits	No_Hits	No_Hits	No_Hits	No_Hits
snp_07_15950275	7	4.0067	0.7016	springiness	pLARmEB	-0.283798	3.29674	LOC_Os07g27390-LOC_Os07g27400	intergenic_region	n.15950275C>T		NA	NA	NA	NA	NA	NA	NA	NA	NA	NA	NA	NA	NA	NA	NA
snp_07_15950275	7	4.6073	3.559	hardness	ISIS_EM-BLASSO	-0.26034	2.85516	LOC_Os07g27390-LOC_Os07g27400	intergenic_region	n.15950275C>T		NA	NA	NA	NA	NA	NA	NA	NA	NA	NA	NA	NA	NA	NA	NA
snp_07_15950275	7	7.8327	2.2349	hardness	pLARmEB	-0.26034	2.85516	LOC_Os07g27390-LOC_Os07g27400	intergenic_region	n.15950275C>T		NA	NA	NA	NA	NA	NA	NA	NA	NA	NA	NA	NA	NA	NA	NA
snp_07_20707522	7	3.6582	0.0317	ac	pLARmEB	-0.161116	1.46114	LOC_Os07g34529	upstream_gene_variant	c.-2053A>C		20702213	20705816	'35.2'_'not_assigned.unknown'	No_Hits	5e-110_gi|115472483|ref|NP_001059840.1|_Os07g0529100_[Oryza_sativa_Japonica_	No_Hits	No_Hits	No_Hits	No_Hits	No_Hits	No_Hits	No_Hits	No_Hits	No_Hits	No_Hits
snp_07_21243995	7	4.8656	3.5749	springiness	ISIS_EM-BLASSO	-0.329539	0.947942	LOC_Os07g35510	upstream_gene_variant	c.-3513C>T		21238269	21241263	'26.4.1'_'misc.beta_1	6e-95_sp|Q8VYE5|E1312_ARATH_Glucan_endo-1,3-beta-glucosidase_12_OS=Arabidopsis_	0.0_gi|297725749|ref|NP_001175238.1|_Os07g0539300_[Oryza_sativa_Japonica_	Sb02g035460_similar_to_Putative_uncharacterized_protein_0.0	AT4G26830.1_Symbols:_O-Glycosyl_hydrolases_family_17_protein_4:13494726-13496487_REVERSE_LENGTH=455_1e-126	Bradi1g25517_No_Description_present_0.0	GRMZM2G454550_No_Description_present_0.0	B9SH66_glucan_endo1,3betaDglucosidase_EC_3_2_1_39_Ricinus_communis_TrEMBL_3e-124	No_Hits	No_Hits	No_Hits	No_Hits	No_Hits
snp_07_23649340	7	3.064	1.5045	springiness	ISIS_EM-BLASSO	-0.32683	2.58978	LOC_Os07g39470	upstream_gene_variant	c.-2786T>G		23650525	23654073	'27.3.21'_'RNA.regulation_of_transcription.GRAS_transcription_factor_family'	0.0_sp|Q8GVE1|CIGR2_ORYSJ_Chitin-inducible_gibberellin-responsive_	0.0_gi|115473033|ref|NP_001060115.1|_Os07g0583600_[Oryza_sativa_Japonica_	Sb02g037650_similar_to_Putative_chitin-inducible_gibberellin-responsive_protein_0.0	AT5G48150.2_Symbols:_PAT1_GRAS_family_transcription_factor_5:19522497-19524053_REVERSE_LENGTH=490_0.0	Bradi1g23350_GRAS__transcription_factor;AliasBdGRAS7_0.0	GRMZM2G431309_LOC100281447__0.0	No_Hits	No_Hits	GRAS_transcription_factor	No_Hits	No_Hits	No_Hits
snp_07_26549549	7	5.5923	0.0621	ac	pLARmEB	-0.211386	2.64372	LOC_Os07g44430	synonymous_variant	c.513C>T	p.Asp171Asp	26548652	26549804	'21.5.2'_'redox.peroxiredoxin.PER1'	1e-161_sp|P0C5C9|REHYA_ORYSJ_1-Cys_peroxiredoxin_A_OS=Oryza_sativa_subsp._	6e-160_gi|115473617|ref|NP_001060407.1|_Os07g0638300_[Oryza_sativa_Japonica_	Sb02g040650_similar_to_1-Cys_peroxiredoxin_PER1_6e-129	AT1G48130.1_Symbols:_ATPER1,_PER1_1-cysteine_peroxiredoxin_1_1:17780610-17781500_FORWARD_LENGTH=216_3e-112	Bradi1g20040_phospholipase_A2_activity,_thioredoxin_peroxidase_activity_(Blast2GO)_9e-130	GRMZM2G129761_1-Cys_peroxiredoxin_PER1_(EC_1.11.1.15)(Thioredoxin_peroxidase)(Rehydrin_homolog)_4e-128	P0C5C9_peroxiredoxin_EC_1_11_1_15_Oryza_sativa_subsp__japonica_SwissProt_8e-161	No_Hits	No_Hits	No_Hits	No_Hits	No_Hits
snp_08_6243902	8	3.6847	0.0428	adhesiveness	pLARmEB	0.257052	1.32887	LOC_Os08g10604	upstream_gene_variant	c.-193C>A		6242159	6243723	'10.8.1'_'cell_wall.pectin*esterases.PME'	2e-166_sp|O23038|PME8_ARATH_Probable_pectinesterase_8_OS=Arabidopsis_	0.0_gi|218200666|gb|EEC83093.1|_hypothetical_protein_OsI_28228_[Oryza_	Sb07g006050_similar_to_Putative_uncharacterized_protein_0.0	AT1G05310.1_Symbols:_Pectin_lyase-like_superfamily_protein_1:1550615-1552434_REVERSE_LENGTH=393_1e-167	Bradi3g17880_pectin_methylesterase_(PME)_0.0	GRMZM2G455564_No_Description_present_0.0	I1QGJ1_pectinesterase_EC_3_1_1_11_Oryza_glaberrima_TrEMBL_0.0	No_Hits	No_Hits	No_Hits	No_Hits	No_Hits
snp_08_10386245	8	9.5189	0.2646	ac	pLARmEB	-0.300013	2.53107	LOC_Os08g16960	downstream_gene_variant	c.*358C>T		10383446	10385887	'35.2'_'not_assigned.unknown'	No_Hits	0.0_gi|38347570|emb|CAE05003.2|_OSJNBb0093G06.11_[Oryza_sativa_Japonica_	No_Hits	No_Hits	Bradi5g06126_No_Description_present_5e-07	GRMZM2G043071_No_Description_present_1e-24	No_Hits	No_Hits	No_Hits	No_Hits	No_Hits	No_Hits
snp_08_10938626	8	3.7384	2.0153	hardness	pLARmEB	-0.608667	3.88548	LOC_Os08g17830	synonymous_variant	c.183C>T	p.Ala61Ala	10938444	10945133	'34.13'_'transport.peptides_and_oligopeptides'	0.0_sp|Q6ZCX1|YSL17_ORYSJ_Probable_metal-nicotianamine_transporter_	0.0_gi|75135211|sp|Q6ZCX1.1|YSL17_ORYSJ_RecName:_Full=Probable_metal-nicotianamine_	Sb04g001180_similar_to_Os02g0116400_protein_0.0	AT1G65730.1_Symbols:_YSL7_YELLOW_STRIPE_like_7_1:24442639-24446122_FORWARD_LENGTH=688_0.0	Bradi3g01497_No_Description_present_0.0	GRMZM2G049238_hypothetical_protein_LOC100280197__0.0	No_Hits	No_Hits	No_Hits	gnl_TC-DB_Q941V3_2_A_67_2_5_Probable_metal-nicotianamine_transporter_YSL18_OS=Oryza_sativa_subsp__japonica_GN=YSL18_PE=2_SV=1_0.0	No_Hits	No_Hits
snp_08_20145633	8	5.8969	1.0301	ac	FASTmrEMMA	0.393696	3.60455	LOC_Os08g32520	downstream_gene_variant	c.*441G>A		20144271	20145547	'35.2'_'not_assigned.unknown'	No_Hits	2e-132_gi|115476446|ref|NP_001061819.1|_Os08g0420700_[Oryza_sativa_Japonica_	Sb02g023740_similar_to_Putative_uncharacterized_protein_P0027G10.62_8e-58	AT1G60010.1_Symbols:_unknown_protein;_FUNCTIONS_IN:_molecular_function_unknown;_INVOLVED_IN:_N-terminal_protein_myristoylation;_LOCATED_IN:_cellular_component_unknown;_EXPRESSED_IN:_22_plant_structures;_EXPRESSED_DURING:_13_growth_stages;_BEST_Arabidopsis_thaliana_protein_match_is:_unknown_protein_(TAIR:AT1G10530.1);_Has_185_Blast_hits_to_185_proteins_in_18_species:_Archae_-_0;_Bacteria_-_0;_Meta…	Bradi4g29450_No_Description_present_2e-60	GRMZM2G097342_hypothetical_protein_LOC100278604__8e-60	No_Hits	No_Hits	No_Hits	No_Hits	No_Hits	No_Hits
snp_08_20145633	8	6.3996	0.0871	ac	pLARmEB	0.393696	3.60455	LOC_Os08g32520	downstream_gene_variant	c.*441G>A		20144271	20145547	'35.2'_'not_assigned.unknown'	No_Hits	2e-132_gi|115476446|ref|NP_001061819.1|_Os08g0420700_[Oryza_sativa_Japonica_	Sb02g023740_similar_to_Putative_uncharacterized_protein_P0027G10.62_8e-58	AT1G60010.1_Symbols:_unknown_protein;_FUNCTIONS_IN:_molecular_function_unknown;_INVOLVED_IN:_N-terminal_protein_myristoylation;_LOCATED_IN:_cellular_component_unknown;_EXPRESSED_IN:_22_plant_structures;_EXPRESSED_DURING:_13_growth_stages;_BEST_Arabidopsis_thaliana_protein_match_is:_unknown_protein_(TAIR:AT1G10530.1);_Has_185_Blast_hits_to_185_proteins_in_18_species:_Archae_-_0;_Bacteria_-_0;_Meta…	Bradi4g29450_No_Description_present_2e-60	GRMZM2G097342_hypothetical_protein_LOC100278604__8e-60	No_Hits	No_Hits	No_Hits	No_Hits	No_Hits	No_Hits
snp_08_25375457	8	4.2678	1.6806	hardness	pLARmEB	0.363393	5.17004	LOC_Os08g40080	upstream_gene_variant	c.-181C>T		25374630	25375317	'35.2'_'not_assigned.unknown'	No_Hits	8e-72_gi|42407537|dbj|BAD10743.1|_hypothetical_protein_[Oryza_sativa_	Sb07g027630_weakly_similar_to_Putative_uncharacterized_protein_1e-10	No_Hits	No_Hits	GRMZM2G467263_hypothetical_protein_LOC100279120__7e-15	No_Hits	No_Hits	No_Hits	No_Hits	No_Hits	No_Hits
snp_08_25375457	8	6.5079	4.56	hardness	mrMLM	0.363393	5.17004	LOC_Os08g40080	upstream_gene_variant	c.-181C>T		25374630	25375317	'35.2'_'not_assigned.unknown'	No_Hits	8e-72_gi|42407537|dbj|BAD10743.1|_hypothetical_protein_[Oryza_sativa_	Sb07g027630_weakly_similar_to_Putative_uncharacterized_protein_1e-10	No_Hits	No_Hits	GRMZM2G467263_hypothetical_protein_LOC100279120__7e-15	No_Hits	No_Hits	No_Hits	No_Hits	No_Hits	No_Hits
snp_08_25394320	8	4.2224	4.9921	hardness	FASTmrEMMA	0.367241	5.43299	LOC_Os08g40110	upstream_gene_variant	c.-2032T>C		25388360	25392320	'29.5'_'protein.degradation'	2e-90_sp|Q55DP8|ACY1_DICDI_Aminoacylase-1_OS=Dictyostelium_discoideum_	0.0_gi|125603984|gb|EAZ43309.1|_hypothetical_protein_OsJ_27905_[Oryza_	Sb07g027550_similar_to_Putative_aminoacylase_0.0	AT4G38220.1_Symbols:_Peptidase_M20/M25/M40_family_protein_4:17925251-17926919_FORWARD_LENGTH=430_7e-161	Bradi3g40140_aminoacylase_activity,_exopeptidase_activity,_metallopeptidase_activity_(Blast2GO)_0.0	GRMZM2G088627_aminoacylase-1__0.0	B9RKY8_aminoacylase_EC_3_5_1_14_Ricinus_communis_TrEMBL_1e-163	No_Hits	No_Hits	No_Hits	No_Hits	No_Hits
snp_08_25403920	8	10.4268	7.7423	hardness	ISIS_EM-BLASSO	-0.365855	5.68844	LOC_Os08g40130	downstream_gene_variant	c.*3510A>T		25399848	25400410	'35.2'_'not_assigned.unknown'	No_Hits	5e-52_gi|42408799|dbj|BAD10060.1|_hypothetical_protein_[Oryza_sativa_	Sb07g027530_similar_to_Putative_uncharacterized_protein_1e-41	AT3G56891.1_Symbols:_Heavy_metal_transport/detoxification_superfamily_protein_3:21064199-21064922_REVERSE_LENGTH=166_4e-12	Bradi3g40160_No_Description_present_9e-41	GRMZM2G009117_heavy_metal-associated_domain_containing_protein__3e-41	No_Hits	No_Hits	No_Hits	No_Hits	No_Hits	No_Hits
snp_09_4018179	9	3.5986	1.3215	adhesiveness	ISIS_EM-BLASSO	-0.515096	3.01968	LOC_Os09g07890	upstream_gene_variant	c.-3712C>T		4008882	4014467	'35.2'_'not_assigned.unknown'	1e-32_sp|Q7LHG5|YI31B_YEAST_Transposon_Ty3-I_Gag-Pol_polyprotein_OS=Saccharomyces_	0.0_gi|52353720|gb|AAU44286.1|_putative_polyprotein_[Oryza_sativa_	Sb07g011900_similar_to_Polyprotein_1e-34	AT3G01410.2_Symbols:_Polynucleotidyl_transferase,_ribonuclease_H-like_superfamily_protein_3:153650-155439_REVERSE_LENGTH=294_1e-09	Bradi2g40377_No_Description_present_3e-37	GRMZM2G115653_No_Description_present_8e-86	Q7LHG5_ribonuclease_H_EC_3_1_26_4_Saccharomyces_cerevisiae_(strain_ATCC_204508_/_S288c)_SwissProt_9e-32	No_Hits	No_Hits	No_Hits	No_Hits	No_Hits
snp_09_4018179	9	4.1794	0.1133	adhesiveness	pLARmEB	-0.515096	3.01968	LOC_Os09g07890	upstream_gene_variant	c.-3712C>T		4008882	4014467	'35.2'_'not_assigned.unknown'	1e-32_sp|Q7LHG5|YI31B_YEAST_Transposon_Ty3-I_Gag-Pol_polyprotein_OS=Saccharomyces_	0.0_gi|52353720|gb|AAU44286.1|_putative_polyprotein_[Oryza_sativa_	Sb07g011900_similar_to_Polyprotein_1e-34	AT3G01410.2_Symbols:_Polynucleotidyl_transferase,_ribonuclease_H-like_superfamily_protein_3:153650-155439_REVERSE_LENGTH=294_1e-09	Bradi2g40377_No_Description_present_3e-37	GRMZM2G115653_No_Description_present_8e-86	Q7LHG5_ribonuclease_H_EC_3_1_26_4_Saccharomyces_cerevisiae_(strain_ATCC_204508_/_S288c)_SwissProt_9e-32	No_Hits	No_Hits	No_Hits	No_Hits	No_Hits
snp_09_4018179	9	6.6657	1.9069	adhesiveness	mrMLM	-0.515096	3.01968	LOC_Os09g07890	upstream_gene_variant	c.-3712C>T		4008882	4014467	'35.2'_'not_assigned.unknown'	1e-32_sp|Q7LHG5|YI31B_YEAST_Transposon_Ty3-I_Gag-Pol_polyprotein_OS=Saccharomyces_	0.0_gi|52353720|gb|AAU44286.1|_putative_polyprotein_[Oryza_sativa_	Sb07g011900_similar_to_Polyprotein_1e-34	AT3G01410.2_Symbols:_Polynucleotidyl_transferase,_ribonuclease_H-like_superfamily_protein_3:153650-155439_REVERSE_LENGTH=294_1e-09	Bradi2g40377_No_Description_present_3e-37	GRMZM2G115653_No_Description_present_8e-86	Q7LHG5_ribonuclease_H_EC_3_1_26_4_Saccharomyces_cerevisiae_(strain_ATCC_204508_/_S288c)_SwissProt_9e-32	No_Hits	No_Hits	No_Hits	No_Hits	No_Hits
snp_09_11063606	9	5.9992	4.5604	hardness	ISIS_EM-BLASSO	-0.285628	3.05609	LOC_Os09g18040	upstream_gene_variant	c.-2799A>C		11059197	11060807	'30.2.99'_'signalling.receptor_kinases.misc'	No_Hits	3e-76_gi|297609308|ref|NP_001062953.2|_Os09g0349700_[Oryza_sativa_Japonica_	Sb02g022660_similar_to_Serine/threonine-specific_receptor_protein_kinase-like_7e-37	AT2G19190.1_Symbols:_FRK1_FLG22-induced_receptor-like_kinase_1_2:8326067-8329893_REVERSE_LENGTH=876_9e-23	Bradi4g28510_leucine-rich_repeat_protein_kinase,_putative,_expressed,_subfamily_LRR-Ia_2e-36	GRMZM2G354615_No_Description_present_7e-35	B9RQ89_receptor_protein_serine/threonine_kinase_EC_2_7_11_30_Ricinus_communis_TrEMBL_4e-19	No_Hits	No_Hits	No_Hits	No_Hits	No_Hits
snp_09_11169208	9	4.9994	1.4008	hardness	pLARmEB	-0.310845	3.66405	LOC_Os09g18220	downstream_gene_variant	c.*999C>T		11165052	11168209	'35.2'_'not_assigned.unknown'	No_Hits	0.0_gi|31432004|gb|AAP53703.1|_transposon_protein,_putative,_CACTA,_	Sb06g001033_Predicted_protein_4e-80	No_Hits	No_Hits	GRMZM5G809062_No_Description_present_5e-70	No_Hits	No_Hits	No_Hits	No_Hits	No_Hits	No_Hits
snp_09_11323371	9	6.255	6.4242	hardness	mrMLM	-0.478811	2.20668	LOC_Os09g18470	downstream_gene_variant	c.*382T>G		11320295	11322989	'16.8.4'_'secondary_metabolism.flavonoids.flavonols'	3e-41_sp|Q39224|SRG1_ARATH_Protein_SRG1_OS=Arabidopsis_thaliana_GN=SRG1_	0.0_gi|125605375|gb|EAZ44411.1|_hypothetical_protein_OsJ_29031_[Oryza_	Sb06g014550_similar_to_Os03g0439500_protein_1e-82	AT1G78550.1_Symbols:_2-oxoglutarate_(2OG)_and_Fe(II)-dependent_oxygenase_superfamily_protein_1:29545031-29546360_REVERSE_LENGTH=356_3e-43	Bradi3g33230_No_Description_present_2e-62	GRMZM5G826389_LOC100282835__3e-79	B9SR52_flavonol_synthase_EC_1_14_11_23_Ricinus_communis_TrEMBL_9e-53	No_Hits	No_Hits	No_Hits	No_Hits	No_Hits
snp_09_12801077	9	3.3098	0.8785	springiness	ISIS_EM-BLASSO	-0.228826	1.80965	LOC_Os09g21210	downstream_gene_variant	c.*1962G>A		12802546	12805261	'20.1'_'stress.biotic'	2e-35_sp|Q9UT45|ENG1_SCHPO_Endo-1,3(4)-beta-glucanase_1_OS=Schizosaccharomyces_	0.0_gi|115478915|ref|NP_001063051.1|_Os09g0379900_[Oryza_sativa_Japonica_	Sb02g023660_similar_to_Putative_uncharacterized_protein_0.0	AT5G15870.1_Symbols:_glycosyl_hydrolase_family_81_protein_5:5182641-5184878_REVERSE_LENGTH=745_0.0	Bradi4g29390_Glycosyl_hydrolase_(GH),_subfamily_GH81;AliasBdGH81_1_0.0	GRMZM2G032160_hypothetical_protein_LOC100216714__0.0	B9T6S8_endo1,3(4)betaglucanase_EC_3_2_1_6_Ricinus_communis_TrEMBL_0.0	No_Hits	No_Hits	No_Hits	No_Hits	No_Hits
snp_09_14391979	9	8.4484	3.6804	springiness	ISIS_EM-BLASSO	-0.37029	2.51026	LOC_Os09g24240	synonymous_variant	c.941C>T	p.Val314Val	14390145	14392934	'27.1'_'RNA.processing'	1e-109_sp|O22137|PP202_ARATH_Pentatricopeptide_repeat-containing_protein_	0.0_gi|115479089|ref|NP_001063138.1|_Os09g0407800_[Oryza_sativa_Japonica_	Sb07g029130_similar_to_Pentatricopeptide_(PPR)_repeat-containing_protein-like_8e-112	AT2G45350.1_Symbols:_CRR4_Pentatricopeptide_repeat_(PPR)_superfamily_protein_2:18694816-18696657_REVERSE_LENGTH=613_8e-111	Bradi1g51870_No_Description_present_0.0	GRMZM2G138012_No_Description_present_0.0	B9R7C6_glucan_1,4alphamaltotetraohydrolase_EC_3_2_1_60_Ricinus_communis_TrEMBL_4e-62	No_Hits	No_Hits	No_Hits	No_Hits	No_Hits
snp_09_14545663	9	3.2134	1.9686	cohesiveness	ISIS_EM-BLASSO	-0.282923	1.11016	LOC_Os09g24440	intron_variant	c.3491+257C>G		14531190	14547560	'35.1'_'not_assigned.no_ontology'	1e-85_sp|Q6P1X5|TAF2_HUMAN_Transcription_initiation_factor_TFIID_subunit_	0.0_gi|218202136|gb|EEC84563.1|_hypothetical_protein_OsI_31331_[Oryza_	Sb02g024430_similar_to_Putative_uncharacterized_protein_0.0	AT1G73960.1_Symbols:_TAF2_TBP-associated_factor_2_1:27805173-27814433_REVERSE_LENGTH=1390_0.0	Bradi4g29947_No_Description_present_0.0	GRMZM2G353885_No_Description_present_1e-85	B7P732_membrane_alanyl_aminopeptidase_EC_3_4_11_2_Ixodes_scapularis_TrEMBL_7e-39	No_Hits	No_Hits	No_Hits	No_Hits	No_Hits
snp_09_14649274	9	3.7205	0.1467	adhesiveness	pLARmEB	-0.403465	3.87587	LOC_Os09g24590	3_prime_UTR_variant	c.*523A>T		14649228	14650292	'35.2'_'not_assigned.unknown'	No_Hits	3e-51_gi|115479127|ref|NP_001063157.1|_Os09g0412400_[Oryza_sativa_Japonica_	No_Hits	No_Hits	Bradi4g30120_No_Description_present_2e-14	No_Hits	No_Hits	No_Hits	No_Hits	No_Hits	No_Hits	No_Hits
snp_09_14649274	9	3.8041	1.8194	adhesiveness	ISIS_EM-BLASSO	-0.403465	3.87587	LOC_Os09g24590	3_prime_UTR_variant	c.*523A>T		14649228	14650292	'35.2'_'not_assigned.unknown'	No_Hits	3e-51_gi|115479127|ref|NP_001063157.1|_Os09g0412400_[Oryza_sativa_Japonica_	No_Hits	No_Hits	Bradi4g30120_No_Description_present_2e-14	No_Hits	No_Hits	No_Hits	No_Hits	No_Hits	No_Hits	No_Hits
snp_09_14649274	9	4.7014	2.423	adhesiveness	mrMLM	-0.403465	3.87587	LOC_Os09g24590	3_prime_UTR_variant	c.*523A>T		14649228	14650292	'35.2'_'not_assigned.unknown'	No_Hits	3e-51_gi|115479127|ref|NP_001063157.1|_Os09g0412400_[Oryza_sativa_Japonica_	No_Hits	No_Hits	Bradi4g30120_No_Description_present_2e-14	No_Hits	No_Hits	No_Hits	No_Hits	No_Hits	No_Hits	No_Hits
snp_09_14868110	9	10.9709	0.2698	adhesiveness	pLARmEB	-0.130383	0.989135	LOC_Os09g24900	splice_acceptor_variant&intron_variant	c.-11-2A>G		14867362	14870927	'20.2.3'_'stress.abiotic.drought/salt'	0.0_sp|B9DFI7|PMT2_ARATH_Probable_methyltransferase_PMT2_OS=Arabidopsis_	0.0_gi|115479161|ref|NP_001063174.1|_Os09g0415700_[Oryza_sativa_Japonica_	Sb02g024670_similar_to_Dehydration-responsive_protein-like_0.0	AT1G26850.2_Symbols:_S-adenosyl-L-methionine-dependent_methyltransferases_superfamily_protein_1:9301146-9303432_REVERSE_LENGTH=616_0.0	Bradi4g30270_Putative_Pectin_MethylTransferase;AliasBdPMT_0.0	GRMZM2G114706_ankyrin_protein_kinase-like__0.0	F6HUT4_uridine_kinase_EC_2_7_1_48_Vitis_vinifera_TrEMBL_8e-126	No_Hits	No_Hits	No_Hits	No_Hits	No_Hits
snp_09_20273681	9	3.5232	0.4273	springiness	ISIS_EM-BLASSO	0.466837	2.66953	LOC_Os09g34340	3_prime_UTR_variant	c.*378C>T		20272779	20274461	'35.2'_'not_assigned.unknown'	No_Hits	No_Hits	No_Hits	No_Hits	No_Hits	No_Hits	No_Hits	No_Hits	No_Hits	No_Hits	No_Hits	No_Hits
snp_09_20850482	9	3.2703	0.8134	ac	ISIS_EM-BLASSO	0.25259	2.1989	LOC_Os09g36180	downstream_gene_variant	c.*1800G>A		20852282	20860971	'10.4.1.1'_'cell_wall.pectin_synthesis.homogalacturonan.Galacturonic_acid_Trnasferase'	0.0_sp|Q9LE59|GAUT1_ARATH_Polygalacturonate_4-alpha-galacturonosyltransferase_	0.0_gi|222641969|gb|EEE70101.1|_hypothetical_protein_OsJ_30109_[Oryza_	Sb02g030820_similar_to_Glycosyl_transferase_family_8_protein-like_0.0	AT3G61130.1_Symbols:_GAUT1,_LGT1_galacturonosyltransferase_1_3:22622399-22625514_FORWARD_LENGTH=673_0.0	Bradi4g36050_Putative_galacturonosyltransferase,_CAZy_family_GT8;AliasBdGAUT2_0.0	GRMZM2G386971_hypothetical_protein_LOC100192958__0.0	Q9LE59_polygalacturonate_4alphagalacturonosyltransferase_EC_2_4_1_43_Arabidopsis_thaliana_SwissProt_0.0	PPC:1.6_Plant_External_Response_Like_Kinase	No_Hits	gnl_TC-DB_K7UE65_1_A_87_2_1_Uncharacterized_protein_OS=Zea_mays_GN=ZEAMMB73_507020_PE=3_SV=1_9e-49	gi_22326306_ref_NP_181618_2__protein_phosphatase_2C_(PP2C);_protein_id:_At2g40860_1,_supported_by_cDNA:_gi_15810224_[Arabidopsis_thaliana]_SubFamily_6_3_1_20_-_a_Family_6_3_1_-a_2e-17	No_Hits
snp_10_368904	10	5.0352	1.2797	hardness	pLARmEB	-0.264418	2.51064	LOC_Os10g01550	upstream_gene_variant	c.-4130C>T		360616	366843	'27.3.99'_'RNA.regulation_of_transcription.unclassified'	No_Hits	0.0_gi|18542933|gb|AAK00423.2|_Putative_maize_transposon_MuDR_mudrA-like_	Sb01g027410_similar_to_Os10g0104700_protein_0.0	AT1G64260.1_Symbols:_MuDR_family_transposase_1:23847756-23849915_FORWARD_LENGTH=719_1e-35	Bradi2g03540_zinc_ion_binding_(Blast2GO)_0.0	GRMZM2G034372_No_Description_present_0.0	Q7Y002_rRNA_Nglycosylase_EC_3_2_2_22_Oryza_sativa_subsp__japonica_TrEMBL_1e-06	No_Hits	No_Hits	No_Hits	No_Hits	No_Hits
snp_10_2289069	10	4.1279	0.045	ac	pLARmEB	0.184273	2.12277	LOC_Os10g04770	downstream_gene_variant	c.*113T>A		2289182	2292768	'35.2'_'not_assigned.unknown'	No_Hits	0.0_gi|18642690|gb|AAL76184.1|AC074283_12_Hypothetical_protein_[Oryza_	Sb07g018850_similar_to_Os10g0136900_protein_3e-99	No_Hits	Bradi2g01245_No_Description_present_2e-60	GRMZM2G118109_hypothetical_protein_LOC100194002__3e-51	No_Hits	No_Hits	No_Hits	No_Hits	No_Hits	No_Hits
snp_10_5839378	10	4.1222	8.6681	hardness	mrMLM	0.633886	3.83237	LOC_Os10g10580	upstream_gene_variant	c.-2300C>T		5841678	5843555	'35.2'_'not_assigned.unknown'	No_Hits	4e-49_gi|18657012|gb|AAL78099.1|AC093568_9_Putative_dynamin-like_protein_	Sb04g028510_similar_to_Os02g0738900_protein_1e-17	AT1G10290.1_Symbols:_ADL6,_DRP2A_dynamin-like_protein_6_1:3370774-3377120_FORWARD_LENGTH=914_5e-13	Bradi3g59800_GTPase_activity_(Blast2GO)_3e-10	GRMZM2G163325_No_Description_present_3e-17	Q9SE83_dynamin_GTPase_EC_3_6_5_5_Arabidopsis_thaliana_SwissProt_6e-11	No_Hits	No_Hits	No_Hits	No_Hits	No_Hits
snp_10_5839378	10	7.8925	5.8459	hardness	pLARmEB	0.633886	3.83237	LOC_Os10g10580	upstream_gene_variant	c.-2300C>T		5841678	5843555	'35.2'_'not_assigned.unknown'	No_Hits	4e-49_gi|18657012|gb|AAL78099.1|AC093568_9_Putative_dynamin-like_protein_	Sb04g028510_similar_to_Os02g0738900_protein_1e-17	AT1G10290.1_Symbols:_ADL6,_DRP2A_dynamin-like_protein_6_1:3370774-3377120_FORWARD_LENGTH=914_5e-13	Bradi3g59800_GTPase_activity_(Blast2GO)_3e-10	GRMZM2G163325_No_Description_present_3e-17	Q9SE83_dynamin_GTPase_EC_3_6_5_5_Arabidopsis_thaliana_SwissProt_6e-11	No_Hits	No_Hits	No_Hits	No_Hits	No_Hits
snp_10_11723831	10	4.065	1.2724	adhesiveness	FASTmrEMMA	-0.267153	3.3985	LOC_Os10g22590	intron_variant	c.187+112C>A		11723419	11726426	'20.2.99'_'stress.abiotic.unspecified'	7e-39_sp|P33050|PSC13_MAIZE_Pollen-specific_protein_C13_OS=Zea_mays_	2e-123_gi|297610375|ref|NP_001064462.2|_Os10g0371000_[Oryza_sativa_Japonica_	Sb0012s014630_No_Description_present_6e-85	AT4G08685.1_Symbols:_SAH7_Pollen_Ole_e_1_allergen_and_extensin_family_protein_4:5550563-5551259_FORWARD_LENGTH=159_4e-50	Bradi3g24010_No_Description_present_1e-89	GRMZM2G165506_pollen-specific_protein_C13__1e-82	No_Hits	No_Hits	No_Hits	No_Hits	No_Hits	No_Hits
snp_10_11723831	10	6.2496	1.4269	adhesiveness	mrMLM	-0.267153	3.3985	LOC_Os10g22590	intron_variant	c.187+112C>A		11723419	11726426	'20.2.99'_'stress.abiotic.unspecified'	7e-39_sp|P33050|PSC13_MAIZE_Pollen-specific_protein_C13_OS=Zea_mays_	2e-123_gi|297610375|ref|NP_001064462.2|_Os10g0371000_[Oryza_sativa_Japonica_	Sb0012s014630_No_Description_present_6e-85	AT4G08685.1_Symbols:_SAH7_Pollen_Ole_e_1_allergen_and_extensin_family_protein_4:5550563-5551259_FORWARD_LENGTH=159_4e-50	Bradi3g24010_No_Description_present_1e-89	GRMZM2G165506_pollen-specific_protein_C13__1e-82	No_Hits	No_Hits	No_Hits	No_Hits	No_Hits	No_Hits
snp_10_12008463	10	14.0801	0.515	adhesiveness	pLARmEB	-0.248499	2.93633	LOC_Os10g23030	intron_variant	c.242-819T>C		12005977	12009741	'35.2'_'not_assigned.unknown'	No_Hits	0.0_gi|78708406|gb|ABB47381.1|_hypothetical_protein_LOC_Os10g23030_	Sb02g033810_similar_to_Putative_receptor_protein_kinase_3e-11	AT4G20140.1_Symbols:_GSO1_Leucine-rich_repeat_transmembrane_protein_kinase_4:10884220-10888045_FORWARD_LENGTH=1249_4e-06	Bradi1g26900_leucine-rich_repeat_protein_kinase,_putative,_expressed,_subfamily_LRR-XI_2e-08	GRMZM2G172429_hypothetical_protein_LOC100279517_(LOC100279517),_mRNA_1e-11	No_Hits	No_Hits	No_Hits	No_Hits	No_Hits	No_Hits
snp_10_13693521	10	3.6917	10.6908	cohesiveness	ISIS_EM-BLASSO	-0.541317	2.45052	LOC_Os10g26370	downstream_gene_variant	c.*4639A>T		13676469	13688882	'35.2'_'not_assigned.unknown'	No_Hits	0.0_gi|78708584|gb|ABB47559.1|_transposon_protein,_putative,_CACTA,_	Sb06g007740_Predicted_protein_2e-55	No_Hits	Bradi4g13087_No_Description_present_2e-91	GRMZM2G162421_No_Description_present_5e-92	Q10F92_rRNA_Nglycosylase_EC_3_2_2_22_Oryza_sativa_subsp__japonica_TrEMBL_0.0	No_Hits	No_Hits	No_Hits	No_Hits	No_Hits
snp_10_13693521	10	5.7608	3.8162e-07	cohesiveness	FASTmrEMMA	-0.541317	2.45052	LOC_Os10g26370	downstream_gene_variant	c.*4639A>T		13676469	13688882	'35.2'_'not_assigned.unknown'	No_Hits	0.0_gi|78708584|gb|ABB47559.1|_transposon_protein,_putative,_CACTA,_	Sb06g007740_Predicted_protein_2e-55	No_Hits	Bradi4g13087_No_Description_present_2e-91	GRMZM2G162421_No_Description_present_5e-92	Q10F92_rRNA_Nglycosylase_EC_3_2_2_22_Oryza_sativa_subsp__japonica_TrEMBL_0.0	No_Hits	No_Hits	No_Hits	No_Hits	No_Hits
snp_10_15973395	10	4.2738	7.4897	cohesiveness	ISIS_EM-BLASSO	-0.324545	1.69199	LOC_Os10g30670	downstream_gene_variant	c.*3132G>T		15968673	15970458	'35.2'_'not_assigned.unknown'	No_Hits	2e-108_gi|31432340|gb|AAP53983.1|_transposon_protein,_putative,_CACTA,_	No_Hits	No_Hits	No_Hits	No_Hits	No_Hits	No_Hits	No_Hits	No_Hits	No_Hits	No_Hits
snp_10_16321374	10	3.6626	0.1142	cohesiveness	pLARmEB	-0.494732	2.95878	LOC_Os10g31170	upstream_gene_variant	c.-2049C>T		16323423	16327210	'35.2'_'not_assigned.unknown'	No_Hits	0.0_gi|31432386|gb|AAP54023.1|_expressed_protein_[Oryza_sativa_Japonica_	Sb06g030585_weakly_similar_to_Putative_uncharacterized_protein_OSJNBa0007C23.2_3e-50	AT3G50150.1_Symbols:_Plant_protein_of_unknown_function_(DUF247)_3:18595809-18597551_REVERSE_LENGTH=509_1e-29	Bradi3g22070_No_Description_present_4e-46	GRMZM2G174449_hypothetical_protein_LOC100273307__9e-46	No_Hits	No_Hits	No_Hits	No_Hits	No_Hits	No_Hits
snp_10_16379241	10	4.1974	3.715	hardness	ISIS_EM-BLASSO	-0.335698	2.72673	LOC_Os10g31240	upstream_gene_variant	c.-4113G>A		16383354	16386793	'35.2'_'not_assigned.unknown'	No_Hits	0.0_gi|78708762|gb|ABB47737.1|_expressed_protein_[Oryza_sativa_Japonica_	Sb10g018710_weakly_similar_to_Putative_uncharacterized_protein_OSJNBa0007C23.2_7e-59	AT3G50140.1_Symbols:_Plant_protein_of_unknown_function_(DUF247)_3:18592472-18594562_REVERSE_LENGTH=539_2e-38	Bradi2g35750_No_Description_present_7e-55	GRMZM2G174449_hypothetical_protein_LOC100273307__2e-49	No_Hits	No_Hits	No_Hits	No_Hits	No_Hits	No_Hits
snp_10_16565412	10	10.6342	8.1954	hardness	mrMLM	-0.237227	2.36501	LOC_Os10g31600	upstream_gene_variant	c.-4599A>G		16557892	16560813	'35.2'_'not_assigned.unknown'	No_Hits	0.0_gi|31432436|gb|AAP54066.1|_retrotransposon_protein,_putative,_	Sb06g002953_Predicted_protein_3e-13	No_Hits	Bradi5g07680_No_Description_present_6e-13	AC186611.4_FGP001_No_Description_present_2e-29	No_Hits	No_Hits	No_Hits	No_Hits	No_Hits	No_Hits
snp_10_16695187	10	4.0428	0.9894	hardness	pLARmEB	-0.167257	1.13513	LOC_Os10g31820	downstream_gene_variant	c.*1918G>A		16686826	16693615	'12.2.2'_'N-metabolism.ammonia_metabolism.glutamine_synthetase'	5e-121_sp|P38094|FLUG_EMENI_Protein_fluG_OS=Emericella_nidulans_(strain_	0.0_gi|115482324|ref|NP_001064755.1|_Os10g0456500_[Oryza_sativa_Japonica_	Sb01g020230_similar_to_Os10g0456500_protein_0.0	AT3G53180.1_Symbols:_glutamate-ammonia_ligases;catalytics;glutamate-ammonia_ligases_3:19707068-19711188_FORWARD_LENGTH=852_0.0	Bradi3g27877_No_Description_present_0.0	GRMZM2G115646_No_Description_present_0.0	Q5MD07_Glutamateammonia_ligase_EC_6_3_1_2_Saccharum_officinarum_TrEMBL_0.0	No_Hits	No_Hits	No_Hits	No_Hits	No_Hits
snp_10_19466675	10	10.9212	0.0814	cohesiveness	pLARmEB	0.376541	4.16276	LOC_Os10g36400	downstream_gene_variant	c.*2960A>G		19462118	19464039	'35.2'_'not_assigned.unknown'	No_Hits	0.0_gi|115482854|ref|NP_001065020.1|_Os10g0508100_[Oryza_sativa_Japonica_	Sb01g017570_similar_to_Putative_uncharacterized_protein_OSJNBb0091N21.50_0.0	AT3G60680.1_Symbols:_Plant_protein_of_unknown_function_(DUF641)_3:22430246-22431745_FORWARD_LENGTH=499_8e-116	Bradi3g30400_No_Description_present_0.0	GRMZM2G167787_hypothetical_protein_LOC100275180__0.0	No_Hits	No_Hits	No_Hits	No_Hits	No_Hits	No_Hits
snp_10_21448855	10	3.9195	0.6778	hardness	pLARmEB	-0.287761	3.2472	LOC_Os10g40040	upstream_gene_variant	c.-3501T>C		21444257	21445487	'35.2'_'not_assigned.unknown'	No_Hits	0.0_gi|115483262|ref|NP_001065301.1|_Os10g0548100_[Oryza_sativa_Japonica_	Sb01g029930_similar_to_Putative_uncharacterized_protein_5e-105	AT5G52420.1_Symbols:_unknown_protein;_FUNCTIONS_IN:_molecular_function_unknown;_INVOLVED_IN:_biological_process_unknown;_LOCATED_IN:_endoplasmic_reticulum;_EXPRESSED_IN:_24_plant_structures;_EXPRESSED_DURING:_13_growth_stages;_BEST_Arabidopsis_thaliana_protein_match_is:_unknown_protein_(TAIR:AT5G23920.1);_Has_30201_Blast_hits_to_17322_proteins_in_780_species:_Archae_-_12;_Bacteria_-_1396;_Metazoa…	Bradi3g32770_No_Description_present_9e-115	GRMZM2G304132_hypothetical_protein_LOC100274912__1e-99	No_Hits	No_Hits	No_Hits	No_Hits	No_Hits	No_Hits
snp_11_2905890	11	6.5327	3.2521	ac	mrMLM	0.369351	3.87422	LOC_Os11g06110	upstream_gene_variant	c.-2044G>A		2907918	2909370	'35.2'_'not_assigned.unknown'	No_Hits	4e-172_gi|62733338|gb|AAX95455.1|_Arabidopsis_protein_of_unknown_function_	Sb07g024630_similar_to_Putative_uncharacterized_protein_2e-82	AT2G17080.1_Symbols:_Arabidopsis_protein_of_unknown_function_(DUF241)_2:7433326-7434117_REVERSE_LENGTH=263_8e-31	Bradi4g25060_No_Description_present_9e-110	GRMZM2G102890_No_Description_present_1e-79	No_Hits	No_Hits	No_Hits	No_Hits	No_Hits	No_Hits
snp_11_6532943	11	6.312	1.4406	ac	FASTmrEMMA	-0.236497	2.75048	LOC_Os11g11770	missense_variant	c.2984A>G	p.Asp995Gly	6532861	6535926	'20.1'_'stress.biotic'	2e-77_sp|Q39214|RPM1_ARATH_Disease_resistance_protein_RPM1_OS=Arabidopsis_	0.0_gi|115484781|ref|NP_001067534.1|_Os11g0224900_[Oryza_sativa_Japonica_	Sb05g008250_similar_to_NB-ARC_domain,_putative_0.0	AT3G07040.1_Symbols:_RPM1,_RPS3_NB-ARC_domain-containing_disease_resistance_protein_3:2226244-2229024_REVERSE_LENGTH=926_2e-78	Bradi5g03110_NBS_LRR_0.0	GRMZM2G167049_No_Description_present_0.0	B9SHP9_phosphoprotein_phosphatase_EC_3_1_3_16_Ricinus_communis_TrEMBL_3e-81	No_Hits	No_Hits	No_Hits	No_Hits	No_Hits
snp_11_6639471	11	6.9185	0.1623	adhesiveness	pLARmEB	-0.303209	2.86824	LOC_Os11g11960	missense_variant	c.1399A>C	p.Ile467Leu	6638262	6640922	'20.1'_'stress.biotic'	2e-100_sp|Q39214|RPM1_ARATH_Disease_resistance_protein_RPM1_OS=Arabidopsis_	0.0_gi|336088168|dbj|BAK39937.1|_NBS-LRR_type_protein_[Oryza_sativa_	Sb05g008280_similar_to_Non-TIR-NBS-LRR_type_resistance_protein_0.0	AT3G07040.1_Symbols:_RPM1,_RPS3_NB-ARC_domain-containing_disease_resistance_protein_3:2226244-2229024_REVERSE_LENGTH=926_1e-101	Bradi4g21890_NBS_LRR_0.0	GRMZM2G005452_NBS-LRR_type_disease_resistance_protein__0.0	B9SHP9_phosphoprotein_phosphatase_EC_3_1_3_16_Ricinus_communis_TrEMBL_5e-136	No_Hits	No_Hits	No_Hits	No_Hits	No_Hits
snp_11_7174079	11	5.8912	0.0839	cohesiveness	pLARmEB	-0.176925	0.851217	LOC_Os11g12700	upstream_gene_variant	c.-2568A>G		7168245	7171511	'35.2'_'not_assigned.unknown'	No_Hits	0.0_gi|62733068|gb|AAX95185.1|_transposon_protein,_putative,_unclassified_	Sb03g000780_Predicted_protein_2e-17	No_Hits	Bradi5g07680_No_Description_present_4e-08	GRMZM2G157492_hypothetical_protein_LOC100192651__2e-26	No_Hits	No_Hits	No_Hits	No_Hits	No_Hits	No_Hits
snp_11_10723444	11	5.815	0.1218	adhesiveness	pLARmEB	-0.231085	1.96751	LOC_Os11g18860	upstream_gene_variant	c.-4818A>T		10718258	10718626	'35.2'_'not_assigned.unknown'	No_Hits	5e-74_gi|62734047|gb|AAX96156.1|_hypothetical_protein_LOC_Os11g18860_	No_Hits	No_Hits	No_Hits	No_Hits	No_Hits	No_Hits	No_Hits	No_Hits	No_Hits	No_Hits
snp_11_10872055	11	4.2923	0.1556	ac	pLARmEB	0.37043	2.60471	LOC_Os11g19060	downstream_gene_variant	c.*3782C>T		10863336	10868794	'33.99'_'development.unspecified'	1e-125_sp|Q8LSN2|BBM2_BRANA_AP2-like_ethylene-responsive_transcription_	0.0_gi|62733320|gb|AAX95437.1|_AP2/EREBP_transcription_factor_BABY_	Sb03g042810_similar_to_Putative_uncharacterized_protein_1e-141	AT5G17430.1_Symbols:_BBM_Integrase-type_DNA-binding_superfamily_protein_5:5742542-5745568_REVERSE_LENGTH=584_5e-123	Bradi3g48697_No_Description_present_8e-134	GRMZM2G366434_protein_BABY_BOOM_1__2e-142	B9RM33_2alkenal_reductase_EC_1_3_1_74_Ricinus_communis_TrEMBL_4e-143	No_Hits	AP2-EREBP_transcription_factor	No_Hits	No_Hits	No_Hits
snp_11_10872055	11	5.2694	2.5561	ac	ISIS_EM-BLASSO	0.37043	2.60471	LOC_Os11g19060	downstream_gene_variant	c.*3782C>T		10863336	10868794	'33.99'_'development.unspecified'	1e-125_sp|Q8LSN2|BBM2_BRANA_AP2-like_ethylene-responsive_transcription_	0.0_gi|62733320|gb|AAX95437.1|_AP2/EREBP_transcription_factor_BABY_	Sb03g042810_similar_to_Putative_uncharacterized_protein_1e-141	AT5G17430.1_Symbols:_BBM_Integrase-type_DNA-binding_superfamily_protein_5:5742542-5745568_REVERSE_LENGTH=584_5e-123	Bradi3g48697_No_Description_present_8e-134	GRMZM2G366434_protein_BABY_BOOM_1__2e-142	B9RM33_2alkenal_reductase_EC_1_3_1_74_Ricinus_communis_TrEMBL_4e-143	No_Hits	AP2-EREBP_transcription_factor	No_Hits	No_Hits	No_Hits
snp_11_13160986	11	9.3279	0.2842	adhesiveness	pLARmEB	-0.481034	2.80113	LOC_Os11g22880	synonymous_variant	c.370T>C	p.Arg124Arg	13160445	13161324	'35.2'_'not_assigned.unknown'	No_Hits	7e-172_gi|62733889|gb|AAX95998.1|_hypothetical_protein_LOC_Os11g22880_	No_Hits	No_Hits	No_Hits	No_Hits	No_Hits	No_Hits	No_Hits	No_Hits	No_Hits	No_Hits
snp_11_22559123	11	3.3483	1.7383	hardness	ISIS_EM-BLASSO	-0.260426	2.22807	LOC_Os11g38020	splice_region_variant&intron_variant	c.1110+4C>T		22555514	22561050	'30.5'_'signalling.G-proteins'	2e-96_sp|D9R4W7|HFLX_CLOSW_GTPase_HflX_OS=Clostridium_saccharolyticum_	0.0_gi|77551765|gb|ABA94562.1|_small_GTP-binding_protein_domain_containing_	Sb05g023000_similar_to_Small_GTP-binding_protein_domain_containing_protein,_expressed_0.0	AT5G57960.1_Symbols:_GTP-binding_protein,_HflX_5:23463133-23466481_REVERSE_LENGTH=540_0.0	Bradi4g14850_GTP_binding_(Blast2GO)_0.0	GRMZM2G027021_GTP-binding_protein_hflX__0.0	K4N5Y0_tRNase_Z_EC_3_1_26_11_Streptococcus_pyogenes_A20_TrEMBL_2e-78	No_Hits	No_Hits	No_Hits	No_Hits	No_Hits
snp_11_22559123	11	3.9282	0.8029	hardness	pLARmEB	-0.260426	2.22807	LOC_Os11g38020	splice_region_variant&intron_variant	c.1110+4C>T		22555514	22561050	'30.5'_'signalling.G-proteins'	2e-96_sp|D9R4W7|HFLX_CLOSW_GTPase_HflX_OS=Clostridium_saccharolyticum_	0.0_gi|77551765|gb|ABA94562.1|_small_GTP-binding_protein_domain_containing_	Sb05g023000_similar_to_Small_GTP-binding_protein_domain_containing_protein,_expressed_0.0	AT5G57960.1_Symbols:_GTP-binding_protein,_HflX_5:23463133-23466481_REVERSE_LENGTH=540_0.0	Bradi4g14850_GTP_binding_(Blast2GO)_0.0	GRMZM2G027021_GTP-binding_protein_hflX__0.0	K4N5Y0_tRNase_Z_EC_3_1_26_11_Streptococcus_pyogenes_A20_TrEMBL_2e-78	No_Hits	No_Hits	No_Hits	No_Hits	No_Hits
snp_11_23638170	11	3.7118	1.0982	adhesiveness	ISIS_EM-BLASSO	-0.274509	2.94422	LOC_Os11g39680	downstream_gene_variant	c.*2157G>A		23635337	23636133	'35.2'_'not_assigned.unknown'	No_Hits	2e-124_gi|77551989|gb|ABA94786.1|_hypothetical_protein_LOC_Os11g39680_	No_Hits	No_Hits	No_Hits	No_Hits	No_Hits	No_Hits	No_Hits	No_Hits	No_Hits	No_Hits
snp_11_23638170	11	4.5019	1.4903	adhesiveness	FASTmrEMMA	-0.274509	2.94422	LOC_Os11g39680	downstream_gene_variant	c.*2157G>A		23635337	23636133	'35.2'_'not_assigned.unknown'	No_Hits	2e-124_gi|77551989|gb|ABA94786.1|_hypothetical_protein_LOC_Os11g39680_	No_Hits	No_Hits	No_Hits	No_Hits	No_Hits	No_Hits	No_Hits	No_Hits	No_Hits	No_Hits
snp_12_706386	12	5.1268	0.1822	adhesiveness	pLARmEB	-0.231554	1.17197	LOC_Os12g02250	upstream_gene_variant	c.-2238C>T		698936	705258	'30.6'_'signalling.MAP_kinases'	0.0_sp|Q2QYL8|WNK8_ORYSJ_Probable_serine/threonine-protein_kinase_	0.0_gi|115486988|ref|NP_001065981.1|_Os12g0114100_[Oryza_sativa_Japonica_	Sb05g001070_similar_to_Mitogen-activated_protein_kinase_5e-152	AT3G51630.2_Symbols:_WNK5_with_no_lysine_(K)_kinase_5_3:19149487-19151924_FORWARD_LENGTH=549_1e-168	Bradi4g44427_No_Description_present_0.0	GRMZM2G032619_No_Description_present_0.0	Q2QYL8_nonspecific_serine/threonine_protein_kinase_EC_2_7_11_1_Oryza_sativa_subsp__japonica_SwissProt_0.0	PPC:4.1.5_WNK_like_kinase_-_with_no_lysine_kinase	No_Hits	No_Hits	No_Hits	No_Hits
snp_12_773604	12	5.3375	3.7738	springiness	ISIS_EM-BLASSO	-0.530997	3.05687	LOC_Os12g02380	upstream_gene_variant	c.-3051A>G		776593	779942	'29.2.4'_'protein.synthesis.elongation'	7e-78_sp|B0JHV3|EFP_MICAN_Elongation_factor_P_OS=Microcystis_aeruginosa_	4e-168_gi|115487008|ref|NP_001065991.1|_Os12g0115900_[Oryza_sativa_Japonica_	Sb08g002610_similar_to_Elongation_factor_P,_putative,_expressed_3e-129	AT3G08740.1_Symbols:_elongation_factor_P_(EF-P)_family_protein_3:2654788-2656154_REVERSE_LENGTH=236_2e-104	Bradi4g25740_No_Description_present_1e-140	GRMZM2G129804_LOC100285955__9e-132	K9Z8T5_Ubiquitinprotein_ligase_EC_6_3_2_19_Xanthomonas_campestris_pv__campestris_TrEMBL_3e-28	No_Hits	No_Hits	No_Hits	No_Hits	No_Hits
snp_12_1204320	12	3.0978	3.2419	hardness	FASTmrEMMA	-0.471722	4.47979	LOC_Os12g03160	missense_variant	c.830G>A	p.Gly277Asp	1203491	1206222	'35.2'_'not_assigned.unknown'	No_Hits	0.0_gi|108862124|gb|ABA96338.2|_hypothetical_protein_LOC_Os12g03160_	Sb0011s009590_No_Description_present_7e-36	AT1G49920.1_Symbols:_MuDR_family_transposase_1:18481798-18484233_REVERSE_LENGTH=785_1e-07	Bradi1g19600_No_Description_present_5e-10	GRMZM2G159291_hypothetical_protein_LOC100278482__1e-07	C7J4G6_betaamylase_EC_3_2_1_2_Oryza_sativa_subsp__japonica_TrEMBL_8e-178	No_Hits	No_Hits	No_Hits	No_Hits	No_Hits
snp_12_1204320	12	5.8981	5.8107	hardness	mrMLM	-0.471722	4.47979	LOC_Os12g03160	missense_variant	c.830G>A	p.Gly277Asp	1203491	1206222	'35.2'_'not_assigned.unknown'	No_Hits	0.0_gi|108862124|gb|ABA96338.2|_hypothetical_protein_LOC_Os12g03160_	Sb0011s009590_No_Description_present_7e-36	AT1G49920.1_Symbols:_MuDR_family_transposase_1:18481798-18484233_REVERSE_LENGTH=785_1e-07	Bradi1g19600_No_Description_present_5e-10	GRMZM2G159291_hypothetical_protein_LOC100278482__1e-07	C7J4G6_betaamylase_EC_3_2_1_2_Oryza_sativa_subsp__japonica_TrEMBL_8e-178	No_Hits	No_Hits	No_Hits	No_Hits	No_Hits
snp_12_7327197	12	3.9726	1.1104	ac	FASTmrEMMA	0.248287	1.76981	LOC_Os12g13150	synonymous_variant	c.7245C>G	p.Thr2415Thr	7315864	7327525	'35.1'_'not_assigned.no_ontology'	2e-57_sp|Q5TYW4|NBAS_DANRE_Neuroblastoma-amplified_sequence_OS=Danio_	0.0_gi|77554085|gb|ABA96881.1|_expressed_protein_[Oryza_sativa_Japonica_	Sb03g029110_similar_to_Expressed_protein_0.0	AT5G24350.1_Symbols:_CONTAINS_InterPro_DOMAIN/s:_Secretory_pathway_Sec39_(InterPro:IPR013244);_Has_1807_Blast_hits_to_1807_proteins_in_277_species:_Archae_-_0;_Bacteria_-_0;_Metazoa_-_736;_Fungi_-_347;_Plants_-_385;_Viruses_-_0;_Other_Eukaryotes_-_339_(source:_NCBI_BLink)._5:8301537-8310746_FORWARD_LENGTH=2376_0.0	Bradi4g33310_No_Description_present_0.0	GRMZM2G034025_hypothetical_protein_LOC100193870__0.0	No_Hits	No_Hits	No_Hits	No_Hits	No_Hits	No_Hits
snp_12_7444803	12	3.5946	1.6162	adhesiveness	mrMLM	-0.30568	2.43023	LOC_Os12g13340	missense_variant	c.802A>T	p.Ile268Phe	7441028	7446103	'35.2'_'not_assigned.unknown'	No_Hits	0.0_gi|77554105|gb|ABA96901.1|_expressed_protein_[Oryza_sativa_Japonica_	Sb08g008330_similar_to_Expressed_protein_0.0	AT3G01810.3_Symbols:_FUNCTIONS_IN:_molecular_function_unknown;_INVOLVED_IN:_biological_process_unknown;_EXPRESSED_IN:_21_plant_structures;_EXPRESSED_DURING:_13_growth_stages;_BEST_Arabidopsis_thaliana_protein_match_is:_nucleolar_protein_gar2-related_(TAIR:AT2G42320.2)._3:289218-292557_FORWARD_LENGTH=921_0.0	Bradi4g39610_No_Description_present_0.0	GRMZM2G010095_No_Description_present_0.0	No_Hits	No_Hits	No_Hits	No_Hits	No_Hits	No_Hits
snp_12_9170480	12	3.5277	0.4933	ac	mrMLM	0.282353	1.21797	LOC_Os12g16080	upstream_gene_variant	c.-1257G>A		9171684	9182918	'35.2'_'not_assigned.unknown'	No_Hits	0.0_gi|115488066|ref|NP_001066520.1|_Os12g0261300_[Oryza_sativa_Japonica_	Sb08g018990_weakly_similar_to_Putative_uncharacterized_protein_1e-104	AT5G18980.1_Symbols:_ARM_repeat_superfamily_protein_5:6334944-6337943_REVERSE_LENGTH=835_3e-14	Bradi4g05280_No_Description_present_2e-116	GRMZM2G399325_No_Description_present_3e-65	No_Hits	No_Hits	No_Hits	No_Hits	No_Hits	No_Hits
snp_12_10170782	12	6.2914	2.258	hardness	pLARmEB	-0.402449	4.57883	LOC_Os12g17750	upstream_gene_variant	c.-4154C>T		10163704	10166628	'35.2'_'not_assigned.unknown'	No_Hits	0.0_gi|77554275|gb|ABA97071.1|_retrotransposon_protein,_putative,_	Sb06g002953_Predicted_protein_3e-12	No_Hits	Bradi5g07680_No_Description_present_5e-13	AC186611.4_FGP001_No_Description_present_5e-29	No_Hits	No_Hits	No_Hits	No_Hits	No_Hits	No_Hits
snp_12_10170782	12	8.7096	7.7566	hardness	ISIS_EM-BLASSO	-0.402449	4.57883	LOC_Os12g17750	upstream_gene_variant	c.-4154C>T		10163704	10166628	'35.2'_'not_assigned.unknown'	No_Hits	0.0_gi|77554275|gb|ABA97071.1|_retrotransposon_protein,_putative,_	Sb06g002953_Predicted_protein_3e-12	No_Hits	Bradi5g07680_No_Description_present_5e-13	AC186611.4_FGP001_No_Description_present_5e-29	No_Hits	No_Hits	No_Hits	No_Hits	No_Hits	No_Hits
snp_12_10170782	12	10.2471	10.6805	hardness	mrMLM	-0.402449	4.57883	LOC_Os12g17750	upstream_gene_variant	c.-4154C>T		10163704	10166628	'35.2'_'not_assigned.unknown'	No_Hits	0.0_gi|77554275|gb|ABA97071.1|_retrotransposon_protein,_putative,_	Sb06g002953_Predicted_protein_3e-12	No_Hits	Bradi5g07680_No_Description_present_5e-13	AC186611.4_FGP001_No_Description_present_5e-29	No_Hits	No_Hits	No_Hits	No_Hits	No_Hits	No_Hits
snp_12_10246630	12	3.9197	4.6564	hardness	FASTmrEMMA	-0.606727	3.70498	LOC_Os12g17860	upstream_gene_variant	c.-3911G>C		10236041	10242719	'35.2'_'not_assigned.unknown'	No_Hits	0.0_gi|108862475|gb|ABA97082.2|_retrotransposon_protein,_putative,_	Sb07g011900_similar_to_Polyprotein_2e-41	No_Hits	Bradi2g40377_No_Description_present_2e-58	GRMZM2G008345_No_Description_present_4e-33	No_Hits	No_Hits	No_Hits	No_Hits	No_Hits	No_Hits
snp_12_10533436	12	5.4421	0.3109	cohesiveness	pLARmEB	-0.367366	1.85099	LOC_Os12g18210	upstream_gene_variant	c.-4125C>T		10526723	10529311	'35.2'_'not_assigned.unknown'	No_Hits	2e-120_gi|77554324|gb|ABA97120.1|_hypothetical_protein_LOC_Os12g18210_	Sb08g017270_similar_to_Putative_uncharacterized_protein_2e-44	AT5G50260.1_Symbols:_Cysteine_proteinases_superfamily_protein_5:20455605-20456862_FORWARD_LENGTH=361_4e-14	Bradi5g26680_No_Description_present_2e-12	GRMZM2G020657_hypothetical_protein_LOC100216764__1e-19	G4Y630_papain_EC_3_4_22_2_Coffea_canephora_TrEMBL_5e-11	No_Hits	No_Hits	No_Hits	No_Hits	No_Hits
snp_12_10928040	12	3.7101	3.8994	springiness	ISIS_EM-BLASSO	-0.402624	3.38743	LOC_Os12g18850	downstream_gene_variant	c.*1067T>C		10929107	10931819	'35.2'_'not_assigned.unknown'	No_Hits	7e-127_gi|77554694|gb|ABA97490.1|_hypothetical_protein_LOC_Os12g18850_	No_Hits	No_Hits	No_Hits	No_Hits	No_Hits	No_Hits	No_Hits	No_Hits	No_Hits	No_Hits
snp_12_12232293	12	3.6232	10.9993	springiness	mrMLM	-0.524035	4.22896	LOC_Os12g21750	upstream_gene_variant	c.-4282G>C		12236575	12237477	'35.2'_'not_assigned.unknown'	No_Hits	No_Hits	No_Hits	No_Hits	No_Hits	No_Hits	No_Hits	No_Hits	No_Hits	No_Hits	No_Hits	No_Hits
snp_12_12232293	12	6.6431	0.2672	springiness	pLARmEB	-0.524035	4.22896	LOC_Os12g21750	upstream_gene_variant	c.-4282G>C		12236575	12237477	'35.2'_'not_assigned.unknown'	No_Hits	No_Hits	No_Hits	No_Hits	No_Hits	No_Hits	No_Hits	No_Hits	No_Hits	No_Hits	No_Hits	No_Hits
snp_12_12385384	12	4.9555	2.8869	springiness	ISIS_EM-BLASSO	-0.549748	2.80202	LOC_Os12g22020	intron_variant	c.175-375G>A		12383202	12389338	'35.2'_'not_assigned.unknown'	No_Hits	0.0_gi|77554778|gb|ABA97574.1|_hypothetical_protein_LOC_Os12g22020_	No_Hits	No_Hits	No_Hits	No_Hits	No_Hits	No_Hits	No_Hits	No_Hits	No_Hits	No_Hits
snp_12_12385384	12	6.3544	12.0473	cohesiveness	ISIS_EM-BLASSO	-0.409186	1.71374	LOC_Os12g22020	intron_variant	c.175-375G>A		12383202	12389338	'35.2'_'not_assigned.unknown'	No_Hits	0.0_gi|77554778|gb|ABA97574.1|_hypothetical_protein_LOC_Os12g22020_	No_Hits	No_Hits	No_Hits	No_Hits	No_Hits	No_Hits	No_Hits	No_Hits	No_Hits	No_Hits
snp_12_12483236	12	4.177	3.0984	hardness	FASTmrEMMA	-0.458595	2.60326	LOC_Os12g22160	upstream_gene_variant	c.-2751C>T		12485987	12486940	'35.2'_'not_assigned.unknown'	No_Hits	0.0_gi|77555054|gb|ABA97850.1|_hypothetical_protein_LOC_Os12g22160_	No_Hits	No_Hits	No_Hits	No_Hits	No_Hits	No_Hits	No_Hits	No_Hits	No_Hits	No_Hits
snp_12_16408867	12	3.8804	0.1922	springiness	pLARmEB	-0.28518	2.71962	LOC_Os12g27850	upstream_gene_variant	c.-3828A>G		16412695	16413610	'35.2'_'not_assigned.unknown'	No_Hits	5e-101_gi|77555352|gb|ABA98148.1|_hypothetical_protein_LOC_Os12g27850_	Sb05g018010_similar_to_Putative_uncharacterized_protein_3e-34	AT4G32110.1_Symbols:_Beta-1,3-N-Acetylglucosaminyltransferase_family_protein_4:15515769-15516408_REVERSE_LENGTH=124_1e-08	Bradi3g44190_galactosyltransferase_activity_(Blast2GO)_4e-12	GRMZM2G003970_hypothetical_protein_LOC100193759__3e-30	No_Hits	No_Hits	No_Hits	No_Hits	No_Hits	No_Hits
snp_12_17085859	12	4.0622	0.1128	cohesiveness	pLARmEB	-0.408963	2.03194	LOC_Os12g28890	upstream_gene_variant	c.-3186G>A		17079354	17082673	'35.2'_'not_assigned.unknown'	No_Hits	0.0_gi|77555683|gb|ABA98479.1|_hypothetical_protein_LOC_Os12g28890_	No_Hits	No_Hits	No_Hits	No_Hits	No_Hits	No_Hits	No_Hits	No_Hits	No_Hits	No_Hits
snp_12_21501876	12	3.0827	0.035	adhesiveness	pLARmEB	0.184209	2.03146	LOC_Os12g35360	upstream_gene_variant	c.-1275A>G		21493823	21500844	'31.4'_'cell.vesicle_transport'	0.0_sp|B0F9L4|GOGC6_ARATH_Golgin_candidate_6_OS=Arabidopsis_thaliana_	0.0_gi|115488916|ref|NP_001066945.1|_Os12g0538900_[Oryza_sativa_Japonica_	Sb08g017190_similar_to_Vesicle_tethering_family_protein,_putative,_expressed_0.0	AT3G27530.1_Symbols:_GC6,_MAG4_golgin_candidate_6_3:10193778-10199659_REVERSE_LENGTH=914_0.0	Bradi4g05600_microtubule_binding_(Blast2GO)_0.0	GRMZM2G174803_No_Description_present_0.0	No_Hits	No_Hits	No_Hits	No_Hits	No_Hits	No_Hits
snp_12_21527539	12	3.8566	4.0488e-06	cohesiveness	pLARmEB	-0.510503	2.58528	LOC_Os12g35395	synonymous_variant	c.194G>A	p.His65His	21526777	21528011	'35.2'_'not_assigned.unknown'	No_Hits	2e-76_gi|297729265|ref|NP_001176996.1|_Os12g0539750_[Oryza_sativa_Japonica_	No_Hits	No_Hits	No_Hits	No_Hits	No_Hits	No_Hits	No_Hits	No_Hits	No_Hits	No_Hits
snp_12_21756143	12	6.0529	2.7847	springiness	ISIS_EM-BLASSO	0.231831	2.56782	LOC_Os12g35730-LOC_Os12g35740	intergenic_region	n.21756143C>T		NA	NA	NA	NA	NA	NA	NA	NA	NA	NA	NA	NA	NA	NA	NA
snp_12_22118098	12	6.9296	3.1109	ac	mrMLM	0.211179	1.04161	LOC_Os12g36070-LOC_Os12g36100	intergenic_region	n.22118098G>A		NA	NA	NA	NA	NA	NA	NA	NA	NA	NA	NA	NA	NA	NA	NA
snp_12_27373020	12	4.6066	0.0976	ac	pLARmEB	0.147495	1.55848	LOC_Os12g44130	upstream_gene_variant	c.-1764G>A		27374585	27377742	'35.2'_'not_assigned.unknown'	No_Hits	0.0_gi|108863027|gb|ABA99605.2|_expressed_protein_[Oryza_sativa_Japonica_	Sb03g008710_Predicted_protein_2e-108	AT5G02950.1_Symbols:_Tudor/PWWP/MBT_superfamily_protein_5:690953-692851_FORWARD_LENGTH=632_2e-09	Bradi2g00610_No_Description_present_2e-104	GRMZM2G048305_hypothetical_protein_LOC100381607__0.0	No_Hits	No_Hits	No_Hits	No_Hits	No_Hits	No_Hits
.	Loci showing -log10 (P)≥5

## Sheet: Table S3
Table S3: Allele frequency of three SNPs identified within the genic region of GBSS1
IRGC Id	AC	Adhesiveness	snp_06_1764499	snp_06_1765448	snp_06_1765761(Splice site SNP)
IRGC121684	22	-36.126	T	T	G
IRGC121024	26.3	-19.6209	T	T	G
IRGC121010	25.8	-34.6473	T	T	G
IRGC121083	25.9	-18.5439	T	T	G
IRGC117521	24.6	-16.8208	T	T	G
IRGC121118	25.4	-16.8842	T	T	G
IRGC121881	25.8	-26.6036	T	T	G
IRGC121639	25.4	-7.7229	T	T	G
IRGC117454	23.5	-8.03533	T	T	G
IRGC121725	25.3	-13.4559	T	T	G
IRGC121857	21.5	-56.7453	T	T	G
IRGC121846	22.7	-28.6356	T	T	G
IRGC121106	24.5	-19.8778	T	T	G
IRGC121001	22.8	-11.2991	T	T	G
IRGC121466	22.4	-47.894	T	T	G
IRGC121856	24	-8.3769	T	T	G
IRGC121663	26.1	-21.7113	C	C	T
IRGC121171	5	-171.895	C	C	T
IRGC117587	4.4	-100.072	C	C	T
IRGC121662	3.4	-102.493	C	C	T
IRGC121422	25.5	-17.7938	C	C	G
IRGC117457	25.7	-18.609	C	C	G
IRGC117470	25.7	-9.91823	C	C	G
IRGC121829	27	-15.0457	C	C	G
IRGC117559	26.2	-5.97077	C	C	G
IRGC121236	25.6	-12.6597	C	C	G
IRGC121429	11.3	-72.021	C	C	G
IRGC121390	22.5	-12.2537	C	T	T
IRGC121098	25.8	-24.6069	C	T	T
IRGC121104	24.8	-22.0404	C	T	T
IRGC121146	24.2	-19.0026	C	T	T
IRGC120974	25.1	-10.6293	C	T	T
IRGC121929	24.5	-18.3811	C	T	T
IRGC120883	25.2	-12.2428	C	T	T
IRGC120929	26.1	-11.7999	C	T	T
IRGC120981	24.4	-11.8388	C	T	G
IRGC120880	24.1	-11.3652	C	T	G
IRGC120982	26.5	-23.6814	C	T	G
IRGC121176	23.7	-17.2638	C	T	G
IRGC121164	24.3	-4.4099	C	T	G
IRGC121162	21.9	-11.1337	C	T	G
IRGC121159	22.7	-11.1018	C	T	G
IRGC121157	24.2	-7.13357	C	T	G
IRGC120972	22.7	-10.2428	C	T	G
IRGC121070	28.2	-6.92467	C	T	G
IRGC121140	25	-11.5089	C	T	G
IRGC121901	27.6	-23.8701	C	T	G
IRGC121165	27	-12.0433	C	T	G
IRGC121446	24.3	-3.20556	C	T	G
IRGC121158	25.8	-20.6813	C	T	G
IRGC121011	26.4	-30.7967	C	T	G
IRGC121077	23.6	-10.5194	C	T	G
IRGC121438	23.5	-6.54233	C	T	G
IRGC121041	25	-14.4773	C	T	G
IRGC121094	26.4	-29.5896	C	T	G
IRGC121142	26.2	-22.6721	C	T	G
IRGC120924	25.5	-23.0549	C	T	G
IRGC120959	12.6	-43.4787	C	T	G
IRGC120856	25.7	-21.2922	C	T	G
IRGC120914	24.3	-27.4428	C	T	G
IRGC121064	23.9	-8.6451	C	T	G
IRGC121042	23.5	-11.8226	C	T	G
IRGC121087	24.9	-22.9336	C	T	G
IRGC121080	25	-9.96077	C	T	G
IRGC120904	9.8	-99.7943	C	T	G
IRGC121479	21.2	-9.20467	C	T	G
IRGC121161	23	-10.8292	C	T	G
IRGC121418	24.7	-12.4456	C	T	G
IRGC121325	27.1	-46.142	C	T	G
IRGC121392	23.5	-10.8563	C	T	G
IRGC120879	24.2	-4.67343	C	T	G
IRGC117567	26.4	-13.1944	C	T	G
IRGC121147	24.7	-12.9334	C	T	G
IRGC121023	23.6	-16.9968	C	T	G
IRGC121034	24.1	-4.22877	C	T	G
IRGC121258	22.6	-21.991	C	T	G
IRGC117574	27	-22.6986	C	T	G
IRGC121074	25.8	-7.049	C	T	G
IRGC121035	24.2	-14.0382	C	T	G
IRGC121137	24.7	-28.2482	C	T	G
IRGC121172	24.7	-15.0543	C	T	G
IRGC121091	26	-18.7456	C	T	G
IRGC120913	24.9	-18.4752	C	T	G
IRGC117501	26.3	-6.78123	C	T	G
IRGC121044	23.6	-10.0054	C	T	G
IRGC121885	25.1	-4.8561	C	T	G
IRGC121139	23.9	-7.39667	C	T	G
IRGC121110	24.7	-13.5461	C	T	G
IRGC121225	24.4	-13.4629	C	T	G
IRGC121823	27.4	-28.4634	C	T	G
IRGC121717	27.1	-22.0939	C	T	G
IRGC121830	27.1	-27.4194	C	T	G
IRGC121738	25.9	-19.5846	C	T	G
IRGC121851	25.3	-34.0643	C	T	G
IRGC121799	27.1	-3.72777	C	T	G
IRGC121811	26.8	-26.2453	C	T	G
IRGC121748	25.7	-27.7039	C	T	G
IRGC121752	23.7	-10.7648	C	T	G
IRGC121847	24.6	-28.8206	C	T	G
IRGC121771	25.1	-6.89057	C	T	G
IRGC121854	25.9	-24.3549	C	T	G
IRGC121785	25	-19.303	C	T	G
IRGC121855	24.9	-19.8936	C	T	G
IRGC121850	27.5	-6.79623	C	T	G
IRGC121753	24.9	-10.5457	C	T	G
IRGC121835	26.3	-19.8514	C	T	G
IRGC121834	25.7	-12.194	C	T	G
IRGC121705	24.2	-21.523	C	T	G
IRGC121840	24.4	-19.1094	C	T	G
IRGC121751	24.9	-13.7199	C	T	G
IRGC121708	8.8	-86.1263	C	T	G
IRGC117564	24.4	-14.3324	C	T	G
IRGC120984	26	-17.8989	C	T	G
IRGC121122	24.8	-26.6899	C	T	G
IRGC121591	32.6	-23.4982	C	T	G
IRGC121002	25.2	-9.82477	C	T	G
IRGC120893	23.1	-19.6563	C	T	G
IRGC121059	26.2	-10.1454	C	T	G
IRGC121092	24.1	-16.3069	C	T	G
IRGC121095	25.1	-13.352	C	T	G
IRGC120863	26.7	-14.8064	C	T	G
IRGC121156	24.2	-20.5264	C	T	G
IRGC121827	25.8	-37.3723	C	T	G
IRGC121839	27.1	-10.9852	C	T	G
IRGC121515	25	-5.86057	C	T	G
IRGC121650	27	-17.5286	C	T	G
IRGC120892	26	-20.3944	C	T	G
IRGC120862	25.2	-18.0272	C	T	G
IRGC121124	26	-18.8193	C	T	G
IRGC121420	26.2	-15.8446	C	T	G
IRGC120930	25.9	-15.9644	C	T	G
IRGC121291	24.3	-20.6299	C	T	G
IRGC121263	24.5	-7.602	C	T	G
IRGC121400	25.2	-7.32033	C	T	G
IRGC121634	25.4	-12.0702	C	T	G
IRGC121941	27.2	-3.56843	C	T	G
IRGC117453	26.1	-17.9774	C	T	G
IRGC117478	25.2	-10.98	C	T	G
IRGC117525	26.2	-8.52123	C	T	G
IRGC121599	23.6	-11.2524	C	T	G
IRGC121716	25.5	-6.88577	C	T	G
IRGC121659	26.2	-25.7862	C	T	G
IRGC121294	22.5	-13.6176	C	T	G
IRGC120946	25.2	-17.7849	C	T	G
IRGC120958	25.6	-12.2518	C	T	G
IRGC120986	20.3	-19.9138	C	T	G
IRGC121051	26.6	-20.6187	C	T	G
IRGC121052	25.6	-9.464	C	T	G
IRGC121629	23.8	-7.9069	C	T	G
IRGC121079	27.3	-20.3154	C	T	G
IRGC121130	25.4	-10.4138	C	T	G
IRGC121152	25.4	-17.8094	C	T	G
IRGC121153	26	-15.0836	C	T	G
IRGC121848	27.3	-16.7958	C	T	G
IRGC120983	15.7	-73.921	T	C	T
IRGC120952	3.3	-36.504	T	C	T
IRGC121247	2.2	-90.3657	T	C	T
IRGC120964	1.3	-122.759	T	C	T
IRGC121388	3	-136.058	T	C	T
IRGC121353	15.4	-72.039	T	C	T
IRGC120895	3.5	-36.1523	T	C	T
IRGC121804	22.2	-48.849	T	C	T
IRGC121045	2.7	-88.6457	T	C	T
IRGC121349	15	-100.828	T	C	T
IRGC121934	3.8	-99.5283	T	C	T
IRGC121089	19.2	-37.4097	T	C	G
IRGC121632	21.9	-38.4747	T	C	G
IRGC120985	22.2	-18.412	T	C	G
IRGC117560	22.2	-22.4986	T	C	G
IRGC121808	17.6	-50.4277	T	C	G
IRGC121503	19.9	-43.0127	T	C	G
IRGC121908	17.5	-30.9604	T	C	G
IRGC121722	19.4	-16.5123	T	C	G
IRGC121843	24.6	-17.3797	T	C	G
IRGC120988	21.9	-29.3199	T	C	G
IRGC117520	19.1	-32.1346	T	C	G
IRGC121915	22.4	-21.5451	T	C	G
